# Supplementary material for: Ligand survey results in identification of PNP pincer complexes of iridium as long-lived and chemoselective catalysts for dehydrogenative borylation of terminal alkynes
Source: Chem Sci. 2015 Aug 4;6(11):6572–82. doi: 10.1039/c5sc02161h (PMC6054099; doi:10.1039/c5sc02161h)
Supplement: Supplementary file 2 [file SC-006-C5SC02161H-s002.mol2]

# S atom
# Created by GaussView 5.0.8
#

#
#

@<TRIPOS>MOLECULE
10-Ir-p-tol
107 112
SMALL
NO_CHARGES


@<TRIPOS>ATOM
1 P1     0.2892    -1.9566     1.1727 P
2 P2     0.6189     2.0088    -1.1764 P
3 N3     2.0714     0.2033     0.5048 N
4 C4     4.6643     2.4501    -1.9887 C
5 C5     3.2872     2.6397    -1.9895 C
6 C6     2.4413     1.8999    -1.1710 C
7 C7     2.9589     0.9365    -0.2787 C
8 C8     4.3473     0.7267    -0.3051 C
9 C9     5.1659     1.4663    -1.1382 C
10 C10     3.1096    -1.6200     4.1902 C
11 C11     3.8006    -0.5016     3.7239 C
12 C12     3.4917     0.1053     2.5222 C
13 C13     2.4573    -0.3830     1.7049 C
14 C14     1.7245    -1.4851     2.1953 C
15 C15     2.0633    -2.0853     3.4042 C
16 Ir16     0.1274    -0.0479    -0.1638 Ir
17 H17     2.8637     3.3743    -2.6741 H
18 H18     6.2351     1.2605    -1.1423 H
19 H19     4.5977    -0.0816     4.3355 H
20 H20     4.0369     0.9933     2.2188 H
21 H21     1.4751    -2.9277     3.7673 H
22 H22     4.7813    -0.0514     0.3145 H
23 C23     0.2294     3.5329    -0.1759 C
24 H24    -0.8699     3.5460    -0.1439 H
25 C25     0.1328     2.4262    -2.9147 C
26 H26     0.7066     3.3157    -3.2131 H
27 C27    -1.0564    -2.3798     2.3771 C
28 H28    -0.6570    -3.1550     3.0475 H
29 C29     0.7547    -3.5687     0.3565 C
30 H30    -0.0732    -3.7649    -0.3434 H
31 B31    -2.9395     0.9319     0.2350 B
32 O32    -3.8741     0.4677     1.1264 O
33 O33    -2.8955     2.3049     0.1893 O
34 C34    -4.6351     1.6044     1.5825 C
35 C35    -3.6539     2.7855     1.3182 C
36 C36    -2.6674     3.0023     2.4541 C
37 H37    -1.9022     3.7138     2.1286 H
38 H38    -3.1580     3.4099     3.3438 H
39 H39    -2.1590     2.0709     2.7273 H
40 C40    -4.3085     4.0951     0.9422 C
41 H41    -4.9516     4.4544     1.7541 H
42 H42    -3.5353     4.8495     0.7632 H
43 H43    -4.9069     4.0035     0.0335 H
44 C44    -5.0040     1.3912     3.0333 C
45 H45    -5.5033     2.2781     3.4409 H
46 H46    -5.6944     0.5462     3.1136 H
47 H47    -4.1267     1.1686     3.6447 H
48 C48    -5.8892     1.6683     0.7271 C
49 H49    -6.4148     0.7120     0.8048 H
50 H50    -6.5660     2.4617     1.0607 H
51 H51    -5.6453     1.8355    -0.3265 H
52 C52    -2.2731    -2.9290     1.6422 C
53 H53    -2.6809    -2.1781     0.9555 H
54 H54    -2.0491    -3.8326     1.0652 H
55 H55    -3.0615    -3.1797     2.3615 H
56 C56    -1.4276    -1.1564     3.2045 C
57 H57    -0.5601    -0.7170     3.7080 H
58 H58    -1.8843    -0.3910     2.5679 H
59 H59    -2.1642    -1.4325     3.9689 H
60 C60     0.9111    -4.7459     1.3059 C
61 H61     1.1864    -5.6448     0.7413 H
62 H62     1.7142    -4.5610     2.0294 H
63 H63    -0.0046    -4.9753     1.8597 H
64 C64     2.0292    -3.3570    -0.4511 C
65 H65     1.9575    -2.4852    -1.1096 H
66 H66     2.8871    -3.1999     0.2143 H
67 H67     2.2369    -4.2401    -1.0667 H
68 C68     0.4837     1.2744    -3.8455 C
69 H69     1.5363     0.9826    -3.7669 H
70 H70    -0.1299     0.3959    -3.6166 H
71 H71     0.2854     1.5572    -4.8859 H
72 C72    -1.3558     2.7438    -2.9791 C
73 H73    -1.9476     1.8850    -2.6414 H
74 H74    -1.6354     3.6012    -2.3591 H
75 H75    -1.6455     2.9661    -4.0128 H
76 C76     0.7565     3.3451     1.2414 C
77 H77     0.3682     2.4310     1.7048 H
78 H78     1.8521     3.2810     1.2484 H
79 H79     0.4728     4.2016     1.8658 H
80 C80     0.7548     4.8252    -0.7802 C
81 H81     0.4856     5.6738    -0.1396 H
82 H82     1.8491     4.8083    -0.8517 H
83 H83     0.3492     5.0273    -1.7768 H
84 C84    -2.0171     0.0195    -0.5423 C
85 C85    -1.4728    -0.8483    -1.2823 C
86 C86    -1.5301    -1.9735    -2.1750 C
87 C87    -2.7038    -2.7317    -2.2741 C
88 C88    -0.4096    -2.3877    -2.8986 C
89 C89    -2.7428    -3.8663    -3.0623 C
90 H90    -3.5761    -2.4227    -1.7042 H
91 C91    -0.4597    -3.5243    -3.6888 C
92 H92     0.5064    -1.8083    -2.8135 H
93 C93    -1.6228    -4.2839    -3.7834 C
94 H94    -3.6583    -4.4514    -3.1198 H
95 H95     0.4249    -3.8345    -4.2406 H
96 C96    -1.6860    -5.5018    -4.6520 C
97 H97    -2.2671    -6.3004    -4.1801 H
98 H98    -2.1676    -5.2776    -5.6114 H
99 H99    -0.6878    -5.8914    -4.8707 H
100 C100     3.4772    -2.2714     5.4881 C
101 H101     4.4280    -2.8132     5.4138 H
102 H102     3.5923    -1.5340     6.2905 H
103 H103     2.7155    -2.9904     5.8041 H
104 C104     5.5743     3.2557    -2.8644 C
105 H105     6.1268     4.0092    -2.2895 H
106 H106     6.3190     2.6234    -3.3603 H
107 H107     5.0157     3.7847    -3.6423 H
@<TRIPOS>BOND
1 1 14 1
2 1 16 1
3 1 27 1
4 1 29 1
5 2 6 1
6 2 16 1
7 2 23 1
8 2 25 1
9 3 7 1
10 3 13 1
11 3 16 1
12 4 5 Ar
13 4 9 Ar
14 4 104 1
15 5 6 Ar
16 5 17 1
17 6 7 Ar
18 7 8 Ar
19 8 9 2
20 8 22 1
21 9 18 1
22 10 11 Ar
23 10 15 Ar
24 10 100 1
25 11 12 2
26 11 19 1
27 12 13 Ar
28 12 20 1
29 13 14 Ar
30 14 15 Ar
31 15 21 1
32 16 85 1
33 23 24 1
34 23 76 1
35 23 80 1
36 25 26 1
37 25 68 1
38 25 72 1
39 27 28 1
40 27 52 1
41 27 56 1
42 29 30 1
43 29 60 1
44 29 64 1
45 31 32 1
46 31 33 1
47 31 84 1
48 32 34 1
49 33 35 1
50 34 35 1
51 34 44 1
52 34 48 1
53 35 36 1
54 35 40 1
55 36 37 1
56 36 38 1
57 36 39 1
58 40 41 1
59 40 42 1
60 40 43 1
61 44 45 1
62 44 46 1
63 44 47 1
64 48 49 1
65 48 50 1
66 48 51 1
67 52 53 1
68 52 54 1
69 52 55 1
70 56 57 1
71 56 58 1
72 56 59 1
73 60 61 1
74 60 62 1
75 60 63 1
76 64 65 1
77 64 66 1
78 64 67 1
79 68 69 1
80 68 70 1
81 68 71 1
82 72 73 1
83 72 74 1
84 72 75 1
85 76 77 1
86 76 78 1
87 76 79 1
88 80 81 1
89 80 82 1
90 80 83 1
91 84 85 2
92 85 86 Ar
93 86 87 Ar
94 86 88 Ar
95 87 89 2
96 87 90 1
97 88 91 2
98 88 92 1
99 89 93 Ar
100 89 94 1
101 91 93 Ar
102 91 95 1
103 93 96 1
104 96 97 1
105 96 98 1
106 96 99 1
107 100 101 1
108 100 102 1
109 100 103 1
110 104 105 1
111 104 106 1
112 104 107 1
#===END
# S atom
# Created by GaussView 5.0.8
#

#
#

@<TRIPOS>MOLECULE
10-Ir-ynlBpin-tol
107 111
SMALL
NO_CHARGES


@<TRIPOS>ATOM
1 P1     0.7375    -2.2562    -0.5678 P
2 P2     0.7055     2.3065     0.2767 P
3 N3     2.4626     0.0418    -0.1754 N
4 C4     4.1518     3.6955    -1.5396 C
5 C5     2.9302     3.6441    -0.8819 C
6 C6     2.3751     2.4465    -0.4403 C
7 C7     3.0569     1.2213    -0.6186 C
8 C8     4.2687     1.2770    -1.3315 C
9 C9     4.7912     2.4783    -1.7692 C
10 C10     4.5749    -3.6241     0.1641 C
11 C11     5.2011    -2.4066     0.4322 C
12 C12     4.5354    -1.2017     0.3234 C
13 C13     3.1879    -1.1468    -0.0684 C
14 C14     2.5349    -2.3767    -0.2816 C
15 C15     3.2308    -3.5790    -0.1785 C
16 Ir16     0.3804     0.0018    -0.0210 Ir
17 H17     2.3782     4.5726    -0.7408 H
18 H18     5.7253     2.4700    -2.3287 H
19 H19     6.2411    -2.4073     0.7540 H
20 H20     5.0534    -0.2819     0.5741 H
21 H21     2.7056    -4.5189    -0.3448 H
22 H22     4.7918     0.3580    -1.5716 H
23 C23     0.8265     2.9866     2.0029 C
24 H24    -0.1860     2.8443     2.4047 H
25 C25    -0.3528     3.4941    -0.6733 C
26 H26     0.1540     4.4696    -0.6368 H
27 C27     0.0071    -3.7448     0.2612 C
28 H28     0.5054    -4.6131    -0.1953 H
29 C29     0.4653    -2.5233    -2.3902 C
30 H30    -0.6257    -2.4354    -2.5031 H
31 B31    -1.2081    -0.0823     1.3143 B
32 O32    -1.6834    -1.2461     1.8947 O
33 O33    -1.6410     1.0255     2.0318 O
34 C34    -2.6973    -0.8840     2.8455 C
35 C35    -2.2606     0.5570     3.2409 C
36 C36    -1.2011     0.5699     4.3322 C
37 H37    -0.7950     1.5829     4.4237 H
38 H38    -1.6164     0.2813     5.3037 H
39 H39    -0.3730    -0.1049     4.0890 H
40 C40    -3.3874     1.5008     3.5968 C
41 H41    -3.9405     1.1401     4.4722 H
42 H42    -2.9729     2.4857     3.8394 H
43 H43    -4.0840     1.6250     2.7645 H
44 C44    -2.6834    -1.9007     3.9653 C
45 H45    -3.4010    -1.6314     4.7493 H
46 H46    -2.9685    -2.8798     3.5642 H
47 H47    -1.6917    -1.9990     4.4134 H
48 C48    -4.0366    -0.9213     2.1259 C
49 H49    -4.1704    -1.9140     1.6825 H
50 H50    -4.8686    -0.7385     2.8145 H
51 H51    -4.0807    -0.1871     1.3156 H
52 C52    -1.4886    -3.8378    -0.0180 C
53 H53    -2.0067    -2.9485     0.3546 H
54 H54    -1.7087    -3.9492    -1.0852 H
55 H55    -1.9029    -4.7130     0.4971 H
56 C56     0.3103    -3.7395     1.7539 C
57 H57     1.3860    -3.7306     1.9538 H
58 H58    -0.1434    -2.8685     2.2349 H
59 H59    -0.1115    -4.6402     2.2163 H
60 C60     0.9347    -3.8756    -2.9009 C
61 H61     0.7284    -3.9611    -3.9742 H
62 H62     2.0177    -3.9873    -2.7681 H
63 H63     0.4396    -4.7170    -2.4058 H
64 C64     1.1195    -1.3886    -3.1698 C
65 H65     0.7215    -0.4102    -2.8766 H
66 H66     2.2053    -1.3740    -3.0104 H
67 H67     0.9422    -1.5221    -4.2431 H
68 C68    -0.4540     3.0450    -2.1254 C
69 H69     0.5309     2.9331    -2.5916 H
70 H70    -0.9769     2.0843    -2.1955 H
71 H71    -1.0201     3.7835    -2.7053 H
72 C72    -1.7316     3.6271    -0.0367 C
73 H73    -2.2415     2.6584     0.0044 H
74 H74    -1.6898     4.0201     0.9846 H
75 H75    -2.3449     4.3131    -0.6337 H
76 C76     1.7985     2.1305     2.8029 C
77 H77     1.5246     1.0710     2.7788 H
78 H78     2.8170     2.2207     2.4054 H
79 H79     1.8184     2.4595     3.8488 H
80 C80     1.2177     4.4544     2.0645 C
81 H81     1.2401     4.7873     3.1090 H
82 H82     2.2216     4.6130     1.6533 H
83 H83     0.5196     5.1060     1.5290 H
84 C84    -1.5260    -0.0031    -0.5760 C
85 C85    -2.6640    -0.0122    -1.0281 C
86 C86    -3.9907     0.0028    -1.5295 C
87 C87    -4.6022     1.2018    -1.9198 C
88 C88    -4.7387    -1.1790    -1.6290 C
89 C89    -5.9032     1.2118    -2.3903 C
90 H90    -4.0353     2.1262    -1.8466 H
91 C91    -6.0389    -1.1560    -2.0982 C
92 H92    -4.2779    -2.1149    -1.3237 H
93 C93    -6.6451     0.0368    -2.4904 C
94 H94    -6.3597     2.1539    -2.6863 H
95 H95    -6.6036    -2.0837    -2.1628 H
96 C96    -8.0424     0.0478    -3.0286 C
97 H97    -8.5252     1.0169    -2.8719 H
98 H98    -8.0534    -0.1501    -4.1075 H
99 H99    -8.6608    -0.7202    -2.5539 H
100 C100     5.3246    -4.9169     0.2629 C
101 H101     6.0452    -5.0283    -0.5562 H
102 H102     5.8917    -4.9818     1.1981 H
103 H103     4.6482    -5.7757     0.2231 H
104 C104     4.7514     4.9882    -2.0006 C
105 H105     5.5862     5.2983    -1.3600 H
106 H106     5.1438     4.9083    -3.0202 H
107 H107     4.0148     5.7971    -1.9896 H
@<TRIPOS>BOND
1 1 14 1
2 1 16 1
3 1 27 1
4 1 29 1
5 2 6 1
6 2 16 1
7 2 23 1
8 2 25 1
9 3 7 1
10 3 13 1
11 4 5 Ar
12 4 9 Ar
13 4 104 1
14 5 6 Ar
15 5 17 1
16 6 7 Ar
17 7 8 Ar
18 8 9 2
19 8 22 1
20 9 18 1
21 10 11 Ar
22 10 15 Ar
23 10 100 1
24 11 12 2
25 11 19 1
26 12 13 Ar
27 12 20 1
28 13 14 Ar
29 14 15 Ar
30 15 21 1
31 16 31 1
32 16 84 1
33 23 24 1
34 23 76 1
35 23 80 1
36 25 26 1
37 25 68 1
38 25 72 1
39 27 28 1
40 27 52 1
41 27 56 1
42 29 30 1
43 29 60 1
44 29 64 1
45 31 32 1
46 31 33 1
47 32 34 1
48 33 35 1
49 34 35 1
50 34 44 1
51 34 48 1
52 35 36 1
53 35 40 1
54 36 37 1
55 36 38 1
56 36 39 1
57 40 41 1
58 40 42 1
59 40 43 1
60 44 45 1
61 44 46 1
62 44 47 1
63 48 49 1
64 48 50 1
65 48 51 1
66 52 53 1
67 52 54 1
68 52 55 1
69 56 57 1
70 56 58 1
71 56 59 1
72 60 61 1
73 60 62 1
74 60 63 1
75 64 65 1
76 64 66 1
77 64 67 1
78 68 69 1
79 68 70 1
80 68 71 1
81 72 73 1
82 72 74 1
83 72 75 1
84 76 77 1
85 76 78 1
86 76 79 1
87 80 81 1
88 80 82 1
89 80 83 1
90 84 85 3
91 85 86 Ar
92 86 87 Ar
93 86 88 Ar
94 87 89 2
95 87 90 1
96 88 91 2
97 88 92 1
98 89 93 Ar
99 89 94 1
100 91 93 Ar
101 91 95 1
102 93 96 1
103 96 97 1
104 96 98 1
105 96 99 1
106 100 101 1
107 100 102 1
108 100 103 1
109 104 105 1
110 104 106 1
111 104 107 1
#===END
# S atom
# Created by GaussView 5.0.8
#

#
#

@<TRIPOS>MOLECULE
10-Ir-v-tol
107 111
SMALL
NO_CHARGES


@<TRIPOS>ATOM
1 Ir1     0.5041     0.1194     0.2269 Ir
2 P2     0.9101     2.3309    -0.4009 P
3 P3     0.7766    -2.1586     0.6630 P
4 O4    -2.5404    -1.7502    -1.2417 O
5 O5    -4.6063    -0.8211    -0.9712 O
6 N6     2.6176     0.0034     0.0305 N
7 C7     2.6242     2.1910    -1.0018 C
8 C8     3.2353     3.1686    -1.7832 C
9 H9     2.7105     4.1032    -1.9771 H
10 C10     4.4829     2.9808    -2.3611 C
11 C11     5.0877     1.7410    -2.1564 C
12 H12     6.0405     1.5325    -2.6404 H
13 C13     4.5075     0.7577    -1.3800 C
14 H14     5.0027    -0.2028    -1.2929 H
15 C15     3.2688     0.9582    -0.7419 C
16 C16     5.1459     4.0433    -3.1821 C
17 H17     4.4395     4.8296    -3.4647 H
18 H18     5.5730     3.6316    -4.1031 H
19 H19     5.9670     4.5232    -2.6355 H
20 C20     3.2909    -1.0604     0.6243 C
21 C21     4.6400    -1.0238     1.0212 C
22 H22     5.2112    -0.1127     0.8814 H
23 C23     5.2420    -2.1074     1.6296 C
24 H24     6.2846    -2.0270     1.9328 H
25 C25     4.5522    -3.2914     1.8898 C
26 C26     3.2068    -3.3187     1.5507 C
27 H27     2.6277    -4.2092     1.7928 H
28 C28     2.5741    -2.2356     0.9456 C
29 C29     5.2354    -4.4641     2.5231 C
30 H30     5.9059    -4.9699     1.8177 H
31 H31     4.5125    -5.2058     2.8753 H
32 H32     5.8452    -4.1589     3.3805 H
33 C33    -0.0599     3.0002    -1.8299 C
34 H34     0.4809     3.8847    -2.1972 H
35 C35    -0.1084     1.9538    -2.9360 C
36 H36     0.8924     1.6323    -3.2441 H
37 H37    -0.6215     2.3614    -3.8148 H
38 H38    -0.6573     1.0656    -2.5975 H
39 C39    -1.4624     3.4091    -1.4005 C
40 H40    -2.0158     2.5533    -0.9973 H
41 H41    -2.0190     3.7817    -2.2681 H
42 H42    -1.4659     4.1994    -0.6431 H
43 C43     0.8638     3.6269     0.9274 C
44 H44    -0.1966     3.6573     1.2214 H
45 C45     1.3119     5.0086     0.4789 C
46 H46     2.3710     5.0012     0.1963 H
47 H47     1.2001     5.7232     1.3026 H
48 H48     0.7327     5.3910    -0.3682 H
49 C49     1.6835     3.1376     2.1136 C
50 H50     1.3301     2.1662     2.4760 H
51 H51     1.6273     3.8594     2.9364 H
52 H52     2.7396     3.0263     1.8375 H
53 C53     0.3459    -3.2905    -0.7388 C
54 H54    -0.7459    -3.1906    -0.7987 H
55 C55     0.9370    -2.7381    -2.0284 C
56 H56     0.5816    -1.7199    -2.2243 H
57 H57     0.6563    -3.3766    -2.8756 H
58 H58     2.0334    -2.7106    -1.9840 H
59 C59     0.7323    -4.7441    -0.5247 C
60 H60     1.8219    -4.8602    -0.4798 H
61 H61     0.3743    -5.3512    -1.3659 H
62 H62     0.3053    -5.1704     0.3896 H
63 C63    -0.0038    -2.8892     2.1743 C
64 H64     0.4725    -3.8656     2.3466 H
65 C65    -1.4991    -3.0884     1.9650 C
66 H66    -1.9896    -2.1363     1.7283 H
67 H67    -1.9525    -3.4788     2.8832 H
68 H68    -1.7214    -3.7927     1.1562 H
69 C69     0.2678    -1.9863     3.3693 C
70 H70     1.3385    -1.8172     3.5227 H
71 H71    -0.1417    -2.4351     4.2815 H
72 H72    -0.2104    -1.0098     3.2245 H
73 C73    -1.2993     0.1993     0.3248 C
74 C74    -2.6316     0.2634     0.3215 C
75 C75    -3.3241     1.2746     1.1438 C
76 C76    -4.6366     1.6679     0.8722 C
77 H77    -5.1776     1.1860     0.0642 H
78 C78    -5.2476     2.6657     1.6171 C
79 H79    -6.2701     2.9545     1.3812 H
80 C80    -4.5839     3.3128     2.6541 C
81 C81    -3.2746     2.9193     2.9262 C
82 H82    -2.7315     3.4030     3.7364 H
83 C83    -2.6583     1.9195     2.1952 C
84 H84    -1.6387     1.6224     2.4370 H
85 C85    -5.2585     4.3697     3.4738 C
86 H86    -4.5573     5.1570     3.7693 H
87 H87    -5.6803     3.9521     4.3964 H
88 H88    -6.0805     4.8386     2.9246 H
89 C89    -3.3838    -2.3589    -2.2324 C
90 C90    -3.1011    -1.6519    -3.5483 C
91 H91    -3.3656    -0.5908    -3.4941 H
92 H92    -3.6452    -2.1071    -4.3824 H
93 H93    -2.0283    -1.7211    -3.7556 H
94 C94    -3.0308    -3.8265    -2.3471 C
95 H95    -2.0202    -3.9307    -2.7581 H
96 H96    -3.7237    -4.3410    -3.0230 H
97 H97    -3.0543    -4.3274    -1.3754 H
98 C98    -4.8062    -2.0666    -1.6708 C
99 C99    -5.2582    -3.0834    -0.6354 C
100 H100    -4.4901    -3.2409     0.1292 H
101 H101    -5.5032    -4.0477    -1.0928 H
102 H102    -6.1535    -2.7006    -0.1371 H
103 C103    -5.8785    -1.8764    -2.7189 C
104 H104    -6.8372    -1.6752    -2.2315 H
105 H105    -5.9894    -2.7829    -3.3255 H
106 H106    -5.6528    -1.0373    -3.3802 H
107 B107    -3.2770    -0.7542    -0.6304 B
@<TRIPOS>BOND
1 1 2 1
2 1 3 1
3 1 73 1
4 2 7 1
5 2 33 1
6 2 43 1
7 3 28 1
8 3 53 1
9 3 63 1
10 4 89 1
11 4 107 1
12 5 98 1
13 5 107 1
14 6 15 1
15 6 20 1
16 7 8 Ar
17 7 15 Ar
18 8 9 1
19 8 10 Ar
20 10 11 Ar
21 10 16 1
22 11 12 1
23 11 13 2
24 13 14 1
25 13 15 Ar
26 16 17 1
27 16 18 1
28 16 19 1
29 20 21 Ar
30 20 28 Ar
31 21 22 1
32 21 23 2
33 23 24 1
34 23 25 Ar
35 25 26 Ar
36 25 29 1
37 26 27 1
38 26 28 Ar
39 29 30 1
40 29 31 1
41 29 32 1
42 33 34 1
43 33 35 1
44 33 39 1
45 35 36 1
46 35 37 1
47 35 38 1
48 39 40 1
49 39 41 1
50 39 42 1
51 43 44 1
52 43 45 1
53 43 49 1
54 45 46 1
55 45 47 1
56 45 48 1
57 49 50 1
58 49 51 1
59 49 52 1
60 53 54 1
61 53 55 1
62 53 59 1
63 55 56 1
64 55 57 1
65 55 58 1
66 59 60 1
67 59 61 1
68 59 62 1
69 63 64 1
70 63 65 1
71 63 69 1
72 65 66 1
73 65 67 1
74 65 68 1
75 69 70 1
76 69 71 1
77 69 72 1
78 73 74 2
79 74 75 1
80 74 107 1
81 75 76 Ar
82 75 83 Ar
83 76 77 1
84 76 78 Ar
85 78 79 1
86 78 80 Ar
87 80 81 Ar
88 80 85 1
89 81 82 1
90 81 83 2
91 83 84 1
92 85 86 1
93 85 87 1
94 85 88 1
95 89 90 1
96 89 94 1
97 89 98 1
98 90 91 1
99 90 92 1
100 90 93 1
101 94 95 1
102 94 96 1
103 94 97 1
104 98 99 1
105 98 103 1
106 99 100 1
107 99 101 1
108 99 102 1
109 103 104 1
110 103 105 1
111 103 106 1
