# Supplementary material for: Ligand survey results in identification of PNP pincer complexes of iridium as long-lived and chemoselective catalysts for dehydrogenative borylation of terminal alkynes
Source: Chem Sci. 2015 Aug 4;6(11):6572–82. doi: 10.1039/c5sc02161h (PMC6054099; doi:10.1039/c5sc02161h)
Supplement: Supplementary file 4 [file SC-006-C5SC02161H-s004.cif]

# Electronic Supplementary Material (ESI) for Chemical Science.
# This journal is © The Royal Society of Chemistry 2015

####################################################################### 
# 
# This file contains crystal structure data downloaded from the 
# Cambridge Structural Database (CSD) hosted by the Cambridge 
# Crystallographic Data Centre (CCDC).
# 
# Full information about CCDC data access policies and citation 
# guidelines are available at http://www.ccdc.cam.ac.uk/access/V1 
# 
# Audit and citation data items may have been added by the CCDC. 
# Please retain this information to preserve the provenance of 
# this file and to allow appropriate attribution of the data. 
# 
#######################################################################

data_oz415
_audit_block_doi                 10.5517/cc13256k
_database_code_depnum_ccdc_archive 'CCDC 1014977'
_audit_update_record             
;
2014-07-19 deposited with the CCDC.
2015-08-04 downloaded from the CCDC.
;

# start Validation Reply Form
_vrf_THETM01_oz415               
;
PROBLEM: The value of sine(theta_max)/wavelength is less than 0.575
RESPONSE: Data was collected on a Bruker GADDS instrument with 
Cu-source and MWPC (multiwire proportional counter) detector. Under 
these experimental conditions the maximum angle that can be 
collected is 120 degrees two-theta.
;
_vrf_PLAT019_oz415               
;
PROBLEM: Check _diffrn_measured_fraction_theta_full/_max       0.846       
RESPONSE: Data was collected on a Bruker GADDS instrument with 
Cu-source and MWPC (multiwire proportional counter) detector
which has geometrical restrictions
;

_vrf_PLAT601_oz415               
;
PROBLEM: Structure Contains Solvent Accessible VOIDS of     50 Ang3  
RESPONSE: Platon shows solvent accessible voids but with 
no electrons. Difference Fourier maps agree with this showing
no electron density in the voids.
;
# end Validation Reply Form


_audit_creation_date             2013-12-18
_audit_creation_method           
;
Olex2 1.2-beta
(compiled 2013.09.17 svn.r2790 for OlexSys, GUI svn.r4601)
;
_shelxl_version_number           2013-4
_chemical_name_common            ?
_chemical_name_systematic        (PNP)Ir=C=C(4-Me-C6H4)(Bpin)
_chemical_formula_moiety         'C41 H59 B Ir N O2 P2'
_chemical_formula_sum            'C41 H59 B Ir N O2 P2'
_chemical_formula_weight         862.84
_chemical_melting_point          ?
loop_
_atom_type_symbol
_atom_type_description
_atom_type_scat_dispersion_real
_atom_type_scat_dispersion_imag
_atom_type_scat_source
C C 0.0181 0.0091 'International Tables Vol C Tables 4.2.6.8 and 6.1.1.4'
H H 0.0000 0.0000 'International Tables Vol C Tables 4.2.6.8 and 6.1.1.4'
B B 0.0090 0.0039 'International Tables Vol C Tables 4.2.6.8 and 6.1.1.4'
N N 0.0311 0.0180 'International Tables Vol C Tables 4.2.6.8 and 6.1.1.4'
O O 0.0492 0.0322 'International Tables Vol C Tables 4.2.6.8 and 6.1.1.4'
P P 0.2955 0.4335 'International Tables Vol C Tables 4.2.6.8 and 6.1.1.4'
Ir Ir -4.7710 6.5667 'International Tables Vol C Tables 4.2.6.8 and 6.1.1.4'

_shelx_space_group_comment       
;
The symmetry employed for this shelxl refinement is uniquely defined
by the following loop, which should always be used as a source of
symmetry information in preference to the above space-group names.
They are only intended as comments.
;
_space_group_crystal_system      triclinic
_space_group_IT_number           2
_space_group_name_H-M_alt        'P -1'
_space_group_name_Hall           '-P 1'
loop_
_space_group_symop_operation_xyz
'x, y, z'
'-x, -y, -z'

_cell_length_a                   14.2754(5)
_cell_length_b                   16.7152(6)
_cell_length_c                   18.3801(7)
_cell_angle_alpha                66.601(2)
_cell_angle_beta                 89.641(2)
_cell_angle_gamma                87.421(2)
_cell_volume                     4020.7(3)
_cell_formula_units_Z            4
_cell_measurement_reflns_used    9948
_cell_measurement_temperature    110.15
_cell_measurement_theta_max      60.864
_cell_measurement_theta_min      2.619
_shelx_estimated_absorpt_T_max   0.866
_shelx_estimated_absorpt_T_min   0.588
_exptl_absorpt_coefficient_mu    7.432
_exptl_absorpt_correction_T_max  0.7519
_exptl_absorpt_correction_T_min  0.5477
_exptl_absorpt_correction_type   multi-scan
_exptl_absorpt_process_details   
;
SADABS-2012/1 (Bruker,2012) was used for absorption correction.
wR2(int) was 0.0888 before and 0.0588 after correction.
The Ratio of minimum to maximum transmission is 0.7284.
The \l/2 correction factor is Not present.
;
_exptl_crystal_colour            red
_exptl_crystal_colour_primary    red
_exptl_crystal_density_diffrn    1.425
_exptl_crystal_density_meas      .
_exptl_crystal_density_method    ?
_exptl_crystal_description       block
_exptl_crystal_F_000             1760
_exptl_crystal_size_max          0.08
_exptl_crystal_size_mid          0.02
_exptl_crystal_size_min          0.02
_exptl_special_details           
;
 ?
;
_exptl_transmission_factor_max   ?
_exptl_transmission_factor_min   ?
_diffrn_reflns_av_R_equivalents  0.0626
_diffrn_reflns_av_unetI/netI     0.0419
_diffrn_reflns_Laue_measured_fraction_full 0.826
_diffrn_reflns_Laue_measured_fraction_max 0.976
_diffrn_reflns_limit_h_max       15
_diffrn_reflns_limit_h_min       -16
_diffrn_reflns_limit_k_max       18
_diffrn_reflns_limit_k_min       -18
_diffrn_reflns_limit_l_max       20
_diffrn_reflns_limit_l_min       -20
_diffrn_reflns_number            95613
_diffrn_reflns_point_group_measured_fraction_full 0.826
_diffrn_reflns_point_group_measured_fraction_max 0.976
_diffrn_reflns_theta_full        67.679
_diffrn_reflns_theta_max         60.948
_diffrn_reflns_theta_min         2.620
_diffrn_ambient_temperature      110.15
_diffrn_detector_area_resol_mean ?
_diffrn_measured_fraction_theta_full 0.826
_diffrn_measured_fraction_theta_max 0.976
_diffrn_measurement_device_type  'Bruker APEX-II CCD'
_diffrn_measurement_method       '\f and \w scans'
_diffrn_radiation_monochromator  graphite
_diffrn_radiation_type           CuK\a
_diffrn_radiation_wavelength     1.54178
_diffrn_source                   ?
_diffrn_special_details          ?
_diffrn_standards_number         0
_reflns_Friedel_coverage         0.000
_reflns_Friedel_fraction_full    .
_reflns_Friedel_fraction_max     .
_reflns_number_gt                9573
_reflns_number_total             11999
_reflns_special_details          
;
 Reflections were merged by SHELXL according to the crystal
 class for the calculation of statistics and refinement.
 
 _reflns_Friedel_fraction is defined as the number of unique
 Friedel pairs measured divided by the number that would be
 possible theoretically, ignoring centric projections and
 systematic absences.
;
_reflns_threshold_expression     'I > 2\s(I)'
_computing_cell_refinement       ?
_computing_data_collection       ?
_computing_data_reduction        'SAINT v8.27A (Bruker, 2012)'
_computing_molecular_graphics    
;
O. V. Dolomanov, L. J. Bourhis, R. J. Gildea, J. A. K. Howard and H. Puschmann,
OLEX2: a complete structure solution, refinement and analysis program.
J. Appl. Cryst. (2009). 42, 339-341.
;
_computing_publication_material  
;
O. V. Dolomanov, L. J. Bourhis, R. J. Gildea, J. A. K. Howard and H. Puschmann,
OLEX2: a complete structure solution, refinement and analysis program.
J. Appl. Cryst. (2009). 42, 339-341.
;
_computing_structure_refinement  
;
SHELX, G.M. Sheldrick, Acta Cryst.
(2008). A64, 112-122
;
_computing_structure_solution    ?
_refine_diff_density_max         0.666
_refine_diff_density_min         -0.710
_refine_diff_density_rms         0.097
_refine_ls_extinction_coef       .
_refine_ls_extinction_method     none
_refine_ls_goodness_of_fit_ref   0.997
_refine_ls_hydrogen_treatment    constr
_refine_ls_matrix_type           full
_refine_ls_number_parameters     876
_refine_ls_number_reflns         11999
_refine_ls_number_restraints     25
_refine_ls_R_factor_all          0.0375
_refine_ls_R_factor_gt           0.0258
_refine_ls_restrained_S_all      0.996
_refine_ls_shift/su_max          0.003
_refine_ls_shift/su_mean         0.000
_refine_ls_structure_factor_coef Fsqd
_refine_ls_weighting_details     
'w=1/[\s^2^(Fo^2^)+(0.0279P)^2^] where P=(Fo^2^+2Fc^2^)/3'
_refine_ls_weighting_scheme      calc
_refine_ls_wR_factor_gt          0.0536
_refine_ls_wR_factor_ref         0.0559
_refine_special_details          
;
 ?
;
_olex2_refinement_description    
;
1. Fixed Uiso
 At 1.2 times of:
  All C(H) groups
 At 1.5 times of:
  All C(H,H,H) groups
2. Shared sites
{B1, B1A}
3. Restrained distances
 C28-B1 \\sim C28-B1A
 with sigma of 0.02
4. Uiso/Uaniso restraints and constraints
Uanis(B1) = Uanis(O1) = Uanis(O2) = Uanis(C36) = Uanis(C37) = Uanis(C38) =
Uanis(C39) = Uanis(C40) = Uanis(C41) = Uanis(B1A) = Uanis(O1A) = Uanis(O2A) =
Uanis(C36A) = Uanis(C37A) = Uanis(C38A) = Uanis(C39A) = Uanis(C40A) =
Uanis(C41A)
5. Same fragment restrains
{B1, O1, O2, C36, C37, C38, C39, C40, C41}
as
{B1A, O1A, O2A, C36A, C37A, C38A, C39A, C40A, C41A}
6. Others
 Sof(B1A)=Sof(O1A)=Sof(O2A)=Sof(C36A)=Sof(C37A)=Sof(H37D)=Sof(H37E)=Sof(H37F)=
 Sof(C38A)=Sof(H38D)=Sof(H38E)=Sof(H38F)=Sof(C39A)=Sof(C40A)=Sof(H40D)=
 Sof(H40E)=Sof(H40F)=Sof(C41A)=Sof(H41D)=Sof(H41E)=Sof(H41F)=1-FVAR(1)
 Sof(B1)=Sof(O1)=Sof(O2)=Sof(C36)=Sof(C37)=Sof(H37A)=Sof(H37B)=Sof(H37C)=
 Sof(C38)=Sof(H38A)=Sof(H38B)=Sof(H38C)=Sof(C39)=Sof(C40)=Sof(H40A)=Sof(H40B)=
 Sof(H40C)=Sof(C41)=Sof(H41A)=Sof(H41B)=Sof(H41C)=FVAR(1)
7.a Ternary CH refined with riding coordinates:
 C15(H15), C18(H18), C21(H21), C24(H24), C15B(H15B), C18B(H18B), C21B(H21B),
 C24B(H24B)
7.b Aromatic/amide H refined with riding coordinates:
 C2(H2), C4(H4), C5(H5), C9(H9), C10(H10), C12(H12), C30(H30), C31(H31),
 C33(H33), C34(H34), C2B(H2B), C4B(H4B), C5B(H5B), C9B(H9B), C10B(H10B),
 C12B(H12B), C30B(H30B), C31B(H31B), C33B(H33B), C34B(H34B)
7.c Idealised Me refined as rotating group:
 C7(H7A,H7B,H7C), C14(H14A,H14B,H14C), C16(H16A,H16B,H16C), C17(H17A,H17B,
 H17C), C19(H19A,H19B,H19C), C20(H20A,H20B,H20C), C22(H22A,H22B,H22C), C23(H23A,
 H23B,H23C), C25(H25A,H25B,H25C), C26(H26A,H26B,H26C), C35(H35A,H35B,H35C),
 C37(H37A,H37B,H37C), C38(H38A,H38B,H38C), C40(H40A,H40B,H40C), C41(H41A,H41B,
 H41C), C37A(H37D,H37E,H37F), C38A(H38D,H38E,H38F), C40A(H40D,H40E,H40F),
 C41A(H41D,H41E,H41F), C7B(H7BA,H7BB,H7BC), C14B(H14D,H14E,H14F), C16B(H16D,
 H16E,H16F), C17B(H17D,H17E,H17F), C19B(H19D,H19E,H19F), C20B(H20D,H20E,H20F),
 C22B(H22D,H22E,H22F), C23B(H23D,H23E,H23F), C25B(H25D,H25E,H25F), C26B(H26D,
 H26E,H26F), C35B(H35D,H35E,H35F), C37B(H37G,H37H,H37I), C38B(H38G,H38H,H38I),
 C40B(H40G,H40H,H40I), C41B(H41G,H41H,H41I)
;
_atom_sites_solution_hydrogens   geom
_atom_sites_solution_primary     ?
_atom_sites_solution_secondary   ?
loop_
_atom_site_label
_atom_site_type_symbol
_atom_site_fract_x
_atom_site_fract_y
_atom_site_fract_z
_atom_site_U_iso_or_equiv
_atom_site_adp_type
_atom_site_occupancy
_atom_site_site_symmetry_order
_atom_site_calc_flag
_atom_site_refinement_flags_posn
_atom_site_refinement_flags_adp
_atom_site_refinement_flags_occupancy
_atom_site_disorder_assembly
_atom_site_disorder_group
Ir1 Ir 0.69779(2) -0.07490(2) 0.82432(2) 0.01110(5) Uani 1 1 d . . . . .
P1 P 0.55415(7) -0.10469(6) 0.78927(5) 0.0127(2) Uani 1 1 d . . . . .
P2 P 0.83634(7) -0.07884(6) 0.88769(5) 0.0114(2) Uani 1 1 d . . . . .
N1 N 0.7058(2) -0.20761(18) 0.89372(17) 0.0129(7) Uani 1 1 d . . . . .
C1 C 0.5415(3) -0.2146(2) 0.8644(2) 0.0124(8) Uani 1 1 d . . . . .
C2 C 0.4577(3) -0.2569(2) 0.8813(2) 0.0155(9) Uani 1 1 d . . . . .
H2 H 0.4049 -0.2305 0.8478 0.019 Uiso 1 1 calc R U . . .
C3 C 0.4474(3) -0.3359(2) 0.9450(2) 0.0163(9) Uani 1 1 d . . . . .
C4 C 0.5264(3) -0.3709(2) 0.9931(2) 0.0169(9) Uani 1 1 d . . . . .
H4 H 0.5218 -0.4243 1.0381 0.020 Uiso 1 1 calc R U . . .
C5 C 0.6106(3) -0.3314(2) 0.9781(2) 0.0155(9) Uani 1 1 d . . . . .
H5 H 0.6622 -0.3578 1.0131 0.019 Uiso 1 1 calc R U . . .
C6 C 0.6226(3) -0.2529(2) 0.9124(2) 0.0139(9) Uani 1 1 d . . . . .
C7 C 0.3554(3) -0.3816(2) 0.9634(2) 0.0203(9) Uani 1 1 d . . . . .
H7A H 0.3285 -0.3777 1.0112 0.030 Uiso 1 1 calc R U . . .
H7B H 0.3666 -0.4430 0.9723 0.030 Uiso 1 1 calc R U . . .
H7C H 0.3116 -0.3534 0.9187 0.030 Uiso 1 1 calc R U . . .
C8 C 0.7944(3) -0.2483(2) 0.9231(2) 0.0129(9) Uani 1 1 d . . . . .
C9 C 0.8183(3) -0.3369(2) 0.9439(2) 0.0148(9) Uani 1 1 d . . . . .
H9 H 0.7718 -0.3743 0.9407 0.018 Uiso 1 1 calc R U . . .
C10 C 0.9080(3) -0.3709(2) 0.9689(2) 0.0161(9) Uani 1 1 d . . . . .
H10 H 0.9216 -0.4313 0.9822 0.019 Uiso 1 1 calc R U . . .
C11 C 0.9790(3) -0.3195(2) 0.9752(2) 0.0145(9) Uani 1 1 d . . . . .
C12 C 0.9565(3) -0.2309(2) 0.9519(2) 0.0144(9) Uani 1 1 d . . . . .
H12 H 1.0040 -0.1937 0.9538 0.017 Uiso 1 1 calc R U . . .
C13 C 0.8668(3) -0.1948(2) 0.9261(2) 0.0131(9) Uani 1 1 d . . . . .
C14 C 1.0762(3) -0.3569(3) 1.0060(2) 0.0244(10) Uani 1 1 d . . . . .
H14A H 1.0799 -0.3710 1.0631 0.037 Uiso 1 1 calc R U . . .
H14B H 1.1226 -0.3139 0.9785 0.037 Uiso 1 1 calc R U . . .
H14C H 1.0892 -0.4100 0.9966 0.037 Uiso 1 1 calc R U . . .
C15 C 0.4531(3) -0.0389(2) 0.8011(2) 0.0190(9) Uani 1 1 d . . . . .
H15 H 0.3949 -0.0709 0.8034 0.023 Uiso 1 1 calc R U . . .
C16 C 0.4637(3) -0.0279(3) 0.8795(2) 0.0317(11) Uani 1 1 d . . . . .
H16A H 0.4732 -0.0854 0.9230 0.048 Uiso 1 1 calc R U . . .
H16B H 0.4069 0.0016 0.8889 0.048 Uiso 1 1 calc R U . . .
H16C H 0.5178 0.0072 0.8767 0.048 Uiso 1 1 calc R U . . .
C17 C 0.4437(3) 0.0495(2) 0.7314(2) 0.0271(11) Uani 1 1 d . . . . .
H17A H 0.5030 0.0789 0.7245 0.041 Uiso 1 1 calc R U . . .
H17B H 0.3935 0.0854 0.7418 0.041 Uiso 1 1 calc R U . . .
H17C H 0.4287 0.0411 0.6830 0.041 Uiso 1 1 calc R U . . .
C18 C 0.5414(3) -0.1060(3) 0.6906(2) 0.0181(9) Uani 1 1 d . . . . .
H18 H 0.5446 -0.0443 0.6512 0.022 Uiso 1 1 calc R U . . .
C19 C 0.4489(3) -0.1394(3) 0.6755(2) 0.0289(11) Uani 1 1 d . . . . .
H19A H 0.4449 -0.2011 0.7108 0.043 Uiso 1 1 calc R U . . .
H19B H 0.4458 -0.1330 0.6202 0.043 Uiso 1 1 calc R U . . .
H19C H 0.3966 -0.1055 0.6859 0.043 Uiso 1 1 calc R U . . .
C20 C 0.6247(3) -0.1574(3) 0.6748(2) 0.0271(10) Uani 1 1 d . . . . .
H20A H 0.6832 -0.1354 0.6855 0.041 Uiso 1 1 calc R U . . .
H20B H 0.6229 -0.1504 0.6192 0.041 Uiso 1 1 calc R U . . .
H20C H 0.6212 -0.2193 0.7094 0.041 Uiso 1 1 calc R U . . .
C21 C 0.8246(3) -0.0493(2) 0.9739(2) 0.0159(9) Uani 1 1 d . . . . .
H21 H 0.8197 0.0159 0.9532 0.019 Uiso 1 1 calc R U . . .
C22 C 0.7338(3) -0.0831(3) 1.0174(2) 0.0258(10) Uani 1 1 d . . . . .
H22A H 0.6801 -0.0560 0.9818 0.039 Uiso 1 1 calc R U . . .
H22B H 0.7291 -0.0685 1.0639 0.039 Uiso 1 1 calc R U . . .
H22C H 0.7339 -0.1466 1.0344 0.039 Uiso 1 1 calc R U . . .
C23 C 0.9091(3) -0.0802(2) 1.0306(2) 0.0185(9) Uani 1 1 d . . . . .
H23A H 0.9104 -0.1439 1.0580 0.028 Uiso 1 1 calc R U . . .
H23B H 0.9042 -0.0539 1.0696 0.028 Uiso 1 1 calc R U . . .
H23C H 0.9669 -0.0627 1.0005 0.028 Uiso 1 1 calc R U . . .
C24 C 0.9389(3) -0.0239(2) 0.8321(2) 0.0149(9) Uani 1 1 d . . . . .
H24 H 0.9960 -0.0484 0.8663 0.018 Uiso 1 1 calc R U . . .
C25 C 0.9306(3) 0.0744(2) 0.8109(2) 0.0197(9) Uani 1 1 d . . . . .
H25A H 0.8745 0.0994 0.7779 0.030 Uiso 1 1 calc R U . . .
H25B H 0.9862 0.1017 0.7817 0.030 Uiso 1 1 calc R U . . .
H25C H 0.9258 0.0849 0.8596 0.030 Uiso 1 1 calc R U . . .
C26 C 0.9495(3) -0.0436(3) 0.7583(2) 0.0225(10) Uani 1 1 d . . . . .
H26A H 0.9550 -0.1069 0.7738 0.034 Uiso 1 1 calc R U . . .
H26B H 1.0058 -0.0171 0.7298 0.034 Uiso 1 1 calc R U . . .
H26C H 0.8943 -0.0195 0.7237 0.034 Uiso 1 1 calc R U . . .
C27 C 0.6924(2) 0.0412(2) 0.7651(2) 0.0136(9) Uani 1 1 d . . . . .
C28 C 0.6893(2) 0.1273(2) 0.7234(2) 0.0121(8) Uani 1 1 d D . . . .
C29 C 0.6965(2) 0.1629(2) 0.6362(2) 0.0129(9) Uani 1 1 d . . . . .
C30 C 0.6943(3) 0.2531(2) 0.5904(2) 0.0141(9) Uani 1 1 d . . . . .
H30 H 0.6888 0.2925 0.6160 0.017 Uiso 1 1 calc R U . . .
C31 C 0.6999(3) 0.2852(3) 0.5089(2) 0.0187(9) Uani 1 1 d . . . . .
H31 H 0.6986 0.3466 0.4796 0.022 Uiso 1 1 calc R U . . .
C32 C 0.7072(3) 0.2309(2) 0.4682(2) 0.0141(9) Uani 1 1 d . . . . .
C33 C 0.7110(2) 0.1419(2) 0.5129(2) 0.0153(9) Uani 1 1 d . . . . .
H33 H 0.7175 0.1031 0.4867 0.018 Uiso 1 1 calc R U . . .
C34 C 0.7057(3) 0.1078(2) 0.5951(2) 0.0156(9) Uani 1 1 d . . . . .
H34 H 0.7084 0.0463 0.6240 0.019 Uiso 1 1 calc R U . . .
C35 C 0.7071(3) 0.2679(3) 0.3789(2) 0.0226(10) Uani 1 1 d . . . . .
H35A H 0.6423 0.2779 0.3589 0.034 Uiso 1 1 calc R U . . .
H35B H 0.7403 0.2267 0.3609 0.034 Uiso 1 1 calc R U . . .
H35C H 0.7386 0.3234 0.3588 0.034 Uiso 1 1 calc R U . . .
B1 B 0.6789(4) 0.1798(3) 0.7756(3) 0.0241(5) Uani 0.474(18) 1 d D . P A 1
O1 O 0.6835(17) 0.1396(7) 0.8576(2) 0.0241(5) Uani 0.474(18) 1 d D . P A 1
O2 O 0.6608(8) 0.2691(3) 0.7510(5) 0.0241(5) Uani 0.474(18) 1 d D . P A 1
C36 C 0.6449(7) 0.2014(6) 0.8896(5) 0.0241(5) Uani 0.474(18) 1 d D . P A 1
C37 C 0.5417(7) 0.1860(8) 0.9018(7) 0.0241(5) Uani 0.474(18) 1 d D . P A 1
H37A H 0.5108 0.2002 0.8504 0.036 Uiso 0.474(18) 1 calc R U P A 1
H37B H 0.5141 0.2232 0.9270 0.036 Uiso 0.474(18) 1 calc R U P A 1
H37C H 0.5332 0.1247 0.9360 0.036 Uiso 0.474(18) 1 calc R U P A 1
C38 C 0.6916(9) 0.1819(9) 0.9693(6) 0.0241(5) Uani 0.474(18) 1 d D . P A 1
H38A H 0.6790 0.1223 1.0059 0.036 Uiso 0.474(18) 1 calc R U P A 1
H38B H 0.6666 0.2233 0.9911 0.036 Uiso 0.474(18) 1 calc R U P A 1
H38C H 0.7595 0.1876 0.9624 0.036 Uiso 0.474(18) 1 calc R U P A 1
C39 C 0.6658(8) 0.2906(5) 0.8207(6) 0.0241(5) Uani 0.474(18) 1 d D . P A 1
C40 C 0.7655(9) 0.3197(7) 0.8241(6) 0.0241(5) Uani 0.474(18) 1 d D . P A 1
H40A H 0.8104 0.2702 0.8349 0.036 Uiso 0.474(18) 1 calc R U P A 1
H40B H 0.7697 0.3412 0.8664 0.036 Uiso 0.474(18) 1 calc R U P A 1
H40C H 0.7799 0.3665 0.7732 0.036 Uiso 0.474(18) 1 calc R U P A 1
C41 C 0.5958(11) 0.3647(6) 0.8107(6) 0.0241(5) Uani 0.474(18) 1 d D . P A 1
H41A H 0.6124 0.4166 0.7645 0.036 Uiso 0.474(18) 1 calc R U P A 1
H41B H 0.5967 0.3775 0.8583 0.036 Uiso 0.474(18) 1 calc R U P A 1
H41C H 0.5329 0.3480 0.8029 0.036 Uiso 0.474(18) 1 calc R U P A 1
B1A B 0.6789(4) 0.1798(3) 0.7756(3) 0.0241(5) Uani 0.526(18) 1 d D . P A 2
O1A O 0.6797(15) 0.1391(7) 0.8576(2) 0.0241(5) Uani 0.526(18) 1 d D . P A 2
O2A O 0.6747(7) 0.2702(2) 0.7480(5) 0.0241(5) Uani 0.526(18) 1 d D . P A 2
C36A C 0.6572(6) 0.2077(6) 0.8863(5) 0.0241(5) Uani 0.526(18) 1 d D . P A 2
C37A C 0.5527(6) 0.2093(7) 0.8985(6) 0.0241(5) Uani 0.526(18) 1 d D . P A 2
H37D H 0.5203 0.2297 0.8471 0.036 Uiso 0.526(18) 1 calc R U P A 2
H37E H 0.5361 0.2488 0.9247 0.036 Uiso 0.526(18) 1 calc R U P A 2
H37F H 0.5337 0.1504 0.9318 0.036 Uiso 0.526(18) 1 calc R U P A 2
C38A C 0.7133(8) 0.1861(8) 0.9624(5) 0.0241(5) Uani 0.526(18) 1 d D . P A 2
H38D H 0.6950 0.1299 1.0022 0.036 Uiso 0.526(18) 1 calc R U P A 2
H38E H 0.7006 0.2318 0.9825 0.036 Uiso 0.526(18) 1 calc R U P A 2
H38F H 0.7804 0.1829 0.9516 0.036 Uiso 0.526(18) 1 calc R U P A 2
C39A C 0.6902(7) 0.2916(5) 0.8168(5) 0.0241(5) Uani 0.526(18) 1 d D . P A 2
C40A C 0.7958(8) 0.3044(6) 0.8191(5) 0.0241(5) Uani 0.526(18) 1 d D . P A 2
H40D H 0.8308 0.2513 0.8223 0.036 Uiso 0.526(18) 1 calc R U P A 2
H40E H 0.8107 0.3166 0.8655 0.036 Uiso 0.526(18) 1 calc R U P A 2
H40F H 0.8132 0.3535 0.7708 0.036 Uiso 0.526(18) 1 calc R U P A 2
C41A C 0.6347(10) 0.3742(5) 0.8071(5) 0.0241(5) Uani 0.526(18) 1 d D . P A 2
H41D H 0.6652 0.4245 0.7681 0.036 Uiso 0.526(18) 1 calc R U P A 2
H41E H 0.6319 0.3799 0.8581 0.036 Uiso 0.526(18) 1 calc R U P A 2
H41F H 0.5710 0.3719 0.7887 0.036 Uiso 0.526(18) 1 calc R U P A 2
Ir1B Ir 0.79898(2) 0.71518(2) 0.53495(2) 0.01057(5) Uani 1 1 d . . . . .
P1B P 0.93982(7) 0.75924(6) 0.56090(5) 0.0125(2) Uani 1 1 d . . . . .
P2B P 0.66393(7) 0.64277(6) 0.54476(5) 0.0111(2) Uani 1 1 d . . . . .
O1B O 0.81382(19) 0.64542(16) 0.35931(14) 0.0212(6) Uani 1 1 d . . . . .
O2B O 0.82455(19) 0.74991(16) 0.23291(14) 0.0211(6) Uani 1 1 d . . . . .
N1B N 0.7965(2) 0.65165(18) 0.65708(16) 0.0122(7) Uani 1 1 d . . . . .
C1B C 0.9592(3) 0.6837(2) 0.6633(2) 0.0129(8) Uani 1 1 d . . . . .
C2B C 1.0441(3) 0.6691(2) 0.7030(2) 0.0166(9) Uani 1 1 d . . . . .
H2B H 1.0948 0.7041 0.6773 0.020 Uiso 1 1 calc R U . . .
C3B C 1.0587(3) 0.6053(2) 0.7795(2) 0.0151(9) Uani 1 1 d . . . . .
C4B C 0.9827(3) 0.5547(2) 0.8132(2) 0.0174(9) Uani 1 1 d . . . . .
H4B H 0.9904 0.5091 0.8644 0.021 Uiso 1 1 calc R U . . .
C5B C 0.8966(3) 0.5677(2) 0.7756(2) 0.0170(9) Uani 1 1 d . . . . .
H5B H 0.8472 0.5308 0.8011 0.020 Uiso 1 1 calc R U . . .
C6B C 0.8806(3) 0.6346(2) 0.7003(2) 0.0130(9) Uani 1 1 d . . . . .
C7B C 1.1518(3) 0.5910(3) 0.8224(2) 0.0208(10) Uani 1 1 d . . . . .
H7BA H 1.2026 0.6063 0.7838 0.031 Uiso 1 1 calc R U . . .
H7BB H 1.1604 0.5296 0.8588 0.031 Uiso 1 1 calc R U . . .
H7BC H 1.1529 0.6280 0.8525 0.031 Uiso 1 1 calc R U . . .
C8B C 0.7097(3) 0.6254(2) 0.6942(2) 0.0143(9) Uani 1 1 d . . . . .
C9B C 0.6889(3) 0.6144(2) 0.7723(2) 0.0150(9) Uani 1 1 d . . . . .
H9B H 0.7369 0.6210 0.8049 0.018 Uiso 1 1 calc R U . . .
C10B C 0.6010(3) 0.5945(2) 0.8027(2) 0.0166(9) Uani 1 1 d . . . . .
H10B H 0.5897 0.5875 0.8558 0.020 Uiso 1 1 calc R U . . .
C11B C 0.5275(3) 0.5839(2) 0.7578(2) 0.0160(9) Uani 1 1 d . . . . .
C12B C 0.5476(3) 0.5962(2) 0.6804(2) 0.0150(9) Uani 1 1 d . . . . .
H12B H 0.4990 0.5899 0.6483 0.018 Uiso 1 1 calc R U . . .
C13B C 0.6356(2) 0.6175(2) 0.6476(2) 0.0112(8) Uani 1 1 d . . . . .
C14B C 0.4306(3) 0.5604(3) 0.7911(2) 0.0259(10) Uani 1 1 d . . . . .
H14D H 0.4312 0.4983 0.8261 0.039 Uiso 1 1 calc R U . . .
H14E H 0.3857 0.5724 0.7475 0.039 Uiso 1 1 calc R U . . .
H14F H 0.4121 0.5954 0.8213 0.039 Uiso 1 1 calc R U . . .
C15B C 1.0424(3) 0.7441(2) 0.5057(2) 0.0192(9) Uani 1 1 d . . . . .
H15B H 1.1003 0.7432 0.5365 0.023 Uiso 1 1 calc R U . . .
C16B C 1.0382(3) 0.6566(3) 0.4992(2) 0.0295(11) Uani 1 1 d . . . . .
H16D H 1.0326 0.6104 0.5523 0.044 Uiso 1 1 calc R U . . .
H16E H 1.0956 0.6455 0.4745 0.044 Uiso 1 1 calc R U . . .
H16F H 0.9838 0.6574 0.4667 0.044 Uiso 1 1 calc R U . . .
C17B C 1.0477(3) 0.8189(3) 0.4239(2) 0.0246(10) Uani 1 1 d . . . . .
H17D H 0.9890 0.8243 0.3946 0.037 Uiso 1 1 calc R U . . .
H17E H 1.1002 0.8069 0.3946 0.037 Uiso 1 1 calc R U . . .
H17F H 1.0572 0.8736 0.4302 0.037 Uiso 1 1 calc R U . . .
C18B C 0.9440(3) 0.8710(2) 0.5573(2) 0.0191(9) Uani 1 1 d . . . . .
H18B H 0.9396 0.9117 0.5002 0.023 Uiso 1 1 calc R U . . .
C19B C 1.0352(3) 0.8888(3) 0.5903(2) 0.0234(10) Uani 1 1 d . . . . .
H19D H 1.0406 0.8519 0.6471 0.035 Uiso 1 1 calc R U . . .
H19E H 1.0346 0.9503 0.5825 0.035 Uiso 1 1 calc R U . . .
H19F H 1.0886 0.8756 0.5626 0.035 Uiso 1 1 calc R U . . .
C20B C 0.8587(3) 0.8913(3) 0.5976(2) 0.0278(10) Uani 1 1 d . . . . .
H20D H 0.8017 0.8814 0.5735 0.042 Uiso 1 1 calc R U . . .
H20E H 0.8582 0.9524 0.5911 0.042 Uiso 1 1 calc R U . . .
H20F H 0.8609 0.8532 0.6542 0.042 Uiso 1 1 calc R U . . .
C21B C 0.6804(3) 0.5373(2) 0.5356(2) 0.0159(9) Uani 1 1 d . . . . .
H21B H 0.6837 0.5497 0.4778 0.019 Uiso 1 1 calc R U . . .
C22B C 0.7734(3) 0.4921(3) 0.5735(2) 0.0248(10) Uani 1 1 d . . . . .
H22D H 0.8250 0.5289 0.5466 0.037 Uiso 1 1 calc R U . . .
H22E H 0.7810 0.4359 0.5687 0.037 Uiso 1 1 calc R U . . .
H22F H 0.7741 0.4825 0.6297 0.037 Uiso 1 1 calc R U . . .
C23B C 0.5990(3) 0.4774(2) 0.5698(2) 0.0194(9) Uani 1 1 d . . . . .
H23D H 0.6020 0.4542 0.6278 0.029 Uiso 1 1 calc R U . . .
H23E H 0.6035 0.4291 0.5523 0.029 Uiso 1 1 calc R U . . .
H23F H 0.5394 0.5107 0.5511 0.029 Uiso 1 1 calc R U . . .
C24B C 0.5584(3) 0.6978(2) 0.4863(2) 0.0151(9) Uani 1 1 d . . . . .
H24B H 0.5037 0.6616 0.5107 0.018 Uiso 1 1 calc R U . . .
C25B C 0.5667(3) 0.7058(3) 0.4006(2) 0.0189(9) Uani 1 1 d . . . . .
H25D H 0.6214 0.7394 0.3761 0.028 Uiso 1 1 calc R U . . .
H25E H 0.5099 0.7358 0.3707 0.028 Uiso 1 1 calc R U . . .
H25F H 0.5740 0.6475 0.4001 0.028 Uiso 1 1 calc R U . . .
C26B C 0.5414(3) 0.7861(2) 0.4902(2) 0.0208(10) Uani 1 1 d . . . . .
H26D H 0.5334 0.7784 0.5456 0.031 Uiso 1 1 calc R U . . .
H26E H 0.4846 0.8149 0.4597 0.031 Uiso 1 1 calc R U . . .
H26F H 0.5951 0.8221 0.4679 0.031 Uiso 1 1 calc R U . . .
C27B C 0.8023(2) 0.7670(2) 0.4280(2) 0.0128(9) Uani 1 1 d . . . . .
C28B C 0.8072(2) 0.8019(2) 0.3492(2) 0.0125(8) Uani 1 1 d . . . . .
C29B C 0.8042(2) 0.8985(2) 0.3057(2) 0.0127(9) Uani 1 1 d . . . . .
C30B C 0.8093(3) 0.9384(2) 0.2230(2) 0.0143(9) Uani 1 1 d . . . . .
H30B H 0.8134 0.9034 0.1930 0.017 Uiso 1 1 calc R U . . .
C31B C 0.8084(3) 1.0282(2) 0.1848(2) 0.0169(9) Uani 1 1 d . . . . .
H31B H 0.8117 1.0535 0.1286 0.020 Uiso 1 1 calc R U . . .
C32B C 0.8028(3) 1.0829(2) 0.2250(2) 0.0163(9) Uani 1 1 d . . . . .
C33B C 0.7958(3) 1.0434(2) 0.3070(2) 0.0168(9) Uani 1 1 d . . . . .
H33B H 0.7906 1.0789 0.3365 0.020 Uiso 1 1 calc R U . . .
C34B C 0.7961(3) 0.9536(2) 0.3467(2) 0.0148(9) Uani 1 1 d . . . . .
H34B H 0.7908 0.9287 0.4028 0.018 Uiso 1 1 calc R U . . .
C35B C 0.8078(3) 1.1804(2) 0.1832(2) 0.0262(10) Uani 1 1 d . . . . .
H35D H 0.8732 1.1965 0.1809 0.039 Uiso 1 1 calc R U . . .
H35E H 0.7710 1.2087 0.2123 0.039 Uiso 1 1 calc R U . . .
H35F H 0.7822 1.1994 0.1293 0.039 Uiso 1 1 calc R U . . .
C36B C 0.8431(3) 0.5991(2) 0.3095(2) 0.0239(10) Uani 1 1 d . . . . .
C37B C 0.9481(3) 0.5814(3) 0.3201(3) 0.0333(11) Uani 1 1 d . . . . .
H37G H 0.9794 0.6369 0.3014 0.050 Uiso 1 1 calc R U . . .
H37H H 0.9697 0.5479 0.2893 0.050 Uiso 1 1 calc R U . . .
H37I H 0.9632 0.5479 0.3763 0.050 Uiso 1 1 calc R U . . .
C38B C 0.7916(3) 0.5145(3) 0.3371(2) 0.0326(11) Uani 1 1 d . . . . .
H38G H 0.8089 0.4783 0.3923 0.049 Uiso 1 1 calc R U . . .
H38H H 0.8088 0.4829 0.3037 0.049 Uiso 1 1 calc R U . . .
H38I H 0.7238 0.5278 0.3330 0.049 Uiso 1 1 calc R U . . .
C39B C 0.8135(3) 0.6667(2) 0.2256(2) 0.0231(10) Uani 1 1 d . . . . .
C40B C 0.7099(3) 0.6646(3) 0.2052(3) 0.0372(12) Uani 1 1 d . . . . .
H40G H 0.6709 0.6676 0.2482 0.056 Uiso 1 1 calc R U . . .
H40H H 0.6992 0.6104 0.1986 0.056 Uiso 1 1 calc R U . . .
H40I H 0.6935 0.7146 0.1558 0.056 Uiso 1 1 calc R U . . .
C41B C 0.8745(3) 0.6637(3) 0.1590(2) 0.0359(12) Uani 1 1 d . . . . .
H41G H 0.8482 0.7050 0.1081 0.054 Uiso 1 1 calc R U . . .
H41H H 0.8766 0.6046 0.1599 0.054 Uiso 1 1 calc R U . . .
H41I H 0.9381 0.6796 0.1657 0.054 Uiso 1 1 calc R U . . .
B1B B 0.8158(3) 0.7339(3) 0.3129(3) 0.0161(10) Uani 1 1 d . . . . .

loop_
_atom_site_aniso_label
_atom_site_aniso_U_11
_atom_site_aniso_U_22
_atom_site_aniso_U_33
_atom_site_aniso_U_23
_atom_site_aniso_U_13
_atom_site_aniso_U_12
Ir1 0.01096(10) 0.00977(10) 0.01123(10) -0.00274(7) -0.00156(6) -0.00023(7)
P1 0.0111(6) 0.0123(5) 0.0130(5) -0.0032(4) -0.0014(4) -0.0006(4)
P2 0.0116(6) 0.0115(5) 0.0104(5) -0.0036(4) -0.0020(4) 0.0007(4)
N1 0.0133(19) 0.0099(17) 0.0144(17) -0.0035(14) -0.0027(13) -0.0008(13)
C1 0.018(2) 0.012(2) 0.008(2) -0.0034(16) -0.0004(15) -0.0036(16)
C2 0.017(2) 0.017(2) 0.014(2) -0.0081(18) -0.0026(16) 0.0021(17)
C3 0.018(2) 0.015(2) 0.017(2) -0.0078(18) 0.0045(17) -0.0038(17)
C4 0.021(3) 0.014(2) 0.014(2) -0.0037(17) 0.0039(17) -0.0012(17)
C5 0.018(2) 0.014(2) 0.012(2) -0.0036(17) -0.0034(16) 0.0009(17)
C6 0.018(2) 0.012(2) 0.016(2) -0.0101(17) 0.0018(16) -0.0002(16)
C7 0.019(3) 0.017(2) 0.023(2) -0.0065(19) 0.0047(17) -0.0046(17)
C8 0.015(2) 0.018(2) 0.006(2) -0.0054(17) -0.0014(15) 0.0009(17)
C9 0.018(2) 0.015(2) 0.013(2) -0.0069(17) -0.0010(16) -0.0037(17)
C10 0.023(3) 0.014(2) 0.010(2) -0.0039(17) 0.0005(16) 0.0007(17)
C11 0.016(2) 0.017(2) 0.008(2) -0.0021(17) -0.0010(15) 0.0035(16)
C12 0.017(2) 0.017(2) 0.008(2) -0.0034(17) 0.0009(15) -0.0033(17)
C13 0.016(2) 0.014(2) 0.007(2) -0.0013(16) 0.0030(15) -0.0003(16)
C14 0.022(3) 0.018(2) 0.025(2) 0.0003(19) -0.0019(18) 0.0036(18)
C15 0.010(2) 0.017(2) 0.028(2) -0.0062(19) 0.0005(17) -0.0007(16)
C16 0.032(3) 0.030(3) 0.036(3) -0.017(2) 0.010(2) 0.003(2)
C17 0.015(3) 0.018(2) 0.039(3) -0.002(2) -0.0045(19) 0.0022(18)
C18 0.018(2) 0.018(2) 0.018(2) -0.0068(18) -0.0010(17) -0.0031(17)
C19 0.024(3) 0.043(3) 0.025(3) -0.020(2) -0.0046(19) -0.006(2)
C20 0.028(3) 0.035(3) 0.024(2) -0.017(2) 0.0020(19) -0.005(2)
C21 0.021(2) 0.012(2) 0.016(2) -0.0074(17) -0.0022(16) 0.0034(16)
C22 0.020(3) 0.040(3) 0.020(2) -0.015(2) 0.0022(18) 0.003(2)
C23 0.026(3) 0.018(2) 0.014(2) -0.0086(18) -0.0015(17) -0.0035(17)
C24 0.011(2) 0.018(2) 0.014(2) -0.0043(17) -0.0005(15) -0.0008(16)
C25 0.014(2) 0.019(2) 0.021(2) -0.0017(18) -0.0020(17) -0.0086(17)
C26 0.017(3) 0.029(3) 0.019(2) -0.0067(19) 0.0051(17) -0.0037(18)
C27 0.007(2) 0.028(2) 0.013(2) -0.0161(19) -0.0002(15) -0.0001(16)
C28 0.009(2) 0.009(2) 0.014(2) -0.0009(17) -0.0004(15) 0.0005(15)
C29 0.006(2) 0.015(2) 0.017(2) -0.0057(17) -0.0006(15) -0.0006(15)
C30 0.018(2) 0.012(2) 0.012(2) -0.0039(17) 0.0002(16) -0.0019(16)
C31 0.017(2) 0.017(2) 0.019(2) -0.0038(18) 0.0002(17) -0.0015(17)
C32 0.008(2) 0.017(2) 0.018(2) -0.0078(18) 0.0019(15) -0.0016(16)
C33 0.011(2) 0.018(2) 0.019(2) -0.0091(18) -0.0002(16) 0.0023(16)
C34 0.013(2) 0.014(2) 0.019(2) -0.0061(18) 0.0009(16) 0.0014(16)
C35 0.027(3) 0.024(2) 0.018(2) -0.0087(19) 0.0001(18) -0.0026(18)
B1 0.0387(14) 0.0171(8) 0.0177(7) -0.0084(6) -0.0003(8) 0.0018(7)
O1 0.0387(14) 0.0171(8) 0.0177(7) -0.0084(6) -0.0003(8) 0.0018(7)
O2 0.0387(14) 0.0171(8) 0.0177(7) -0.0084(6) -0.0003(8) 0.0018(7)
C36 0.0387(14) 0.0171(8) 0.0177(7) -0.0084(6) -0.0003(8) 0.0018(7)
C37 0.0387(14) 0.0171(8) 0.0177(7) -0.0084(6) -0.0003(8) 0.0018(7)
C38 0.0387(14) 0.0171(8) 0.0177(7) -0.0084(6) -0.0003(8) 0.0018(7)
C39 0.0387(14) 0.0171(8) 0.0177(7) -0.0084(6) -0.0003(8) 0.0018(7)
C40 0.0387(14) 0.0171(8) 0.0177(7) -0.0084(6) -0.0003(8) 0.0018(7)
C41 0.0387(14) 0.0171(8) 0.0177(7) -0.0084(6) -0.0003(8) 0.0018(7)
B1A 0.0387(14) 0.0171(8) 0.0177(7) -0.0084(6) -0.0003(8) 0.0018(7)
O1A 0.0387(14) 0.0171(8) 0.0177(7) -0.0084(6) -0.0003(8) 0.0018(7)
O2A 0.0387(14) 0.0171(8) 0.0177(7) -0.0084(6) -0.0003(8) 0.0018(7)
C36A 0.0387(14) 0.0171(8) 0.0177(7) -0.0084(6) -0.0003(8) 0.0018(7)
C37A 0.0387(14) 0.0171(8) 0.0177(7) -0.0084(6) -0.0003(8) 0.0018(7)
C38A 0.0387(14) 0.0171(8) 0.0177(7) -0.0084(6) -0.0003(8) 0.0018(7)
C39A 0.0387(14) 0.0171(8) 0.0177(7) -0.0084(6) -0.0003(8) 0.0018(7)
C40A 0.0387(14) 0.0171(8) 0.0177(7) -0.0084(6) -0.0003(8) 0.0018(7)
C41A 0.0387(14) 0.0171(8) 0.0177(7) -0.0084(6) -0.0003(8) 0.0018(7)
Ir1B 0.01096(10) 0.01177(10) 0.00788(9) -0.00261(7) 0.00010(6) -0.00172(7)
P1B 0.0111(6) 0.0138(5) 0.0108(5) -0.0030(4) -0.0002(4) -0.0020(4)
P2B 0.0111(6) 0.0118(5) 0.0099(5) -0.0038(4) -0.0004(4) -0.0014(4)
O1B 0.0342(18) 0.0161(16) 0.0143(15) -0.0070(12) 0.0045(12) -0.0020(12)
O2B 0.0376(19) 0.0138(15) 0.0132(15) -0.0067(12) 0.0037(12) -0.0044(12)
N1B 0.0099(19) 0.0148(17) 0.0099(17) -0.0027(14) 0.0005(13) -0.0027(13)
C1B 0.014(2) 0.010(2) 0.015(2) -0.0054(17) -0.0012(16) -0.0001(16)
C2B 0.013(2) 0.017(2) 0.018(2) -0.0051(18) -0.0016(16) -0.0026(16)
C3B 0.018(2) 0.014(2) 0.014(2) -0.0053(17) -0.0023(16) 0.0023(16)
C4B 0.026(3) 0.015(2) 0.008(2) -0.0008(17) -0.0015(17) 0.0033(17)
C5B 0.019(2) 0.014(2) 0.015(2) -0.0027(17) 0.0002(17) 0.0007(17)
C6B 0.012(2) 0.013(2) 0.014(2) -0.0056(17) 0.0012(16) -0.0008(16)
C7B 0.021(3) 0.023(2) 0.016(2) -0.0054(18) -0.0043(17) -0.0012(18)
C8B 0.017(2) 0.009(2) 0.014(2) -0.0014(16) -0.0006(16) 0.0010(16)
C9B 0.015(2) 0.017(2) 0.011(2) -0.0044(17) -0.0005(16) 0.0009(16)
C10B 0.021(3) 0.016(2) 0.011(2) -0.0043(17) 0.0020(16) 0.0020(17)
C11B 0.019(2) 0.013(2) 0.011(2) 0.0004(17) 0.0041(16) -0.0005(16)
C12B 0.012(2) 0.016(2) 0.018(2) -0.0073(17) -0.0013(16) -0.0006(16)
C13B 0.012(2) 0.013(2) 0.008(2) -0.0045(16) 0.0000(15) 0.0046(15)
C14B 0.018(3) 0.038(3) 0.018(2) -0.006(2) 0.0073(17) -0.0067(19)
C15B 0.014(2) 0.025(2) 0.016(2) -0.0058(18) -0.0002(16) 0.0005(17)
C16B 0.027(3) 0.037(3) 0.025(3) -0.014(2) 0.0066(19) 0.005(2)
C17B 0.016(3) 0.035(3) 0.016(2) -0.003(2) 0.0090(17) -0.0060(19)
C18B 0.023(3) 0.013(2) 0.016(2) -0.0012(17) -0.0028(17) -0.0035(17)
C19B 0.025(3) 0.016(2) 0.027(2) -0.0063(19) -0.0064(18) -0.0047(18)
C20B 0.025(3) 0.028(3) 0.037(3) -0.020(2) 0.000(2) 0.0020(19)
C21B 0.020(2) 0.013(2) 0.015(2) -0.0065(17) 0.0019(16) 0.0006(16)
C22B 0.023(3) 0.020(2) 0.033(3) -0.013(2) 0.0002(19) 0.0035(18)
C23B 0.026(3) 0.011(2) 0.022(2) -0.0071(18) -0.0049(17) -0.0037(17)
C24B 0.009(2) 0.021(2) 0.015(2) -0.0070(18) 0.0002(15) -0.0026(16)
C25B 0.013(2) 0.027(2) 0.015(2) -0.0071(18) -0.0052(16) -0.0002(17)
C26B 0.022(3) 0.018(2) 0.020(2) -0.0056(18) -0.0022(17) 0.0033(17)
C27B 0.009(2) 0.014(2) 0.020(2) -0.0117(18) -0.0016(15) -0.0002(15)
C28B 0.008(2) 0.015(2) 0.011(2) -0.0024(17) -0.0007(15) 0.0003(15)
C29B 0.006(2) 0.018(2) 0.010(2) -0.0020(17) -0.0012(15) 0.0003(15)
C30B 0.014(2) 0.012(2) 0.014(2) -0.0029(17) -0.0012(16) -0.0005(16)
C31B 0.007(2) 0.025(2) 0.015(2) -0.0049(19) -0.0001(15) 0.0004(16)
C32B 0.005(2) 0.015(2) 0.025(2) -0.0039(19) 0.0017(16) -0.0005(16)
C33B 0.012(2) 0.018(2) 0.023(2) -0.0110(19) -0.0039(16) 0.0026(16)
C34B 0.014(2) 0.017(2) 0.012(2) -0.0044(18) 0.0000(16) -0.0003(16)
C35B 0.024(3) 0.020(2) 0.031(3) -0.006(2) 0.0004(19) -0.0001(18)
C36B 0.043(3) 0.013(2) 0.017(2) -0.0077(18) 0.0070(19) -0.0017(19)
C37B 0.042(3) 0.023(3) 0.033(3) -0.008(2) 0.001(2) 0.005(2)
C38B 0.052(3) 0.020(3) 0.024(3) -0.007(2) 0.008(2) -0.006(2)
C39B 0.041(3) 0.013(2) 0.017(2) -0.0076(18) 0.0037(19) -0.0027(19)
C40B 0.057(4) 0.028(3) 0.028(3) -0.011(2) -0.008(2) -0.007(2)
C41B 0.067(4) 0.020(3) 0.024(3) -0.013(2) 0.015(2) -0.002(2)
B1B 0.015(3) 0.018(3) 0.013(3) -0.004(2) 0.0000(18) -0.0003(19)

_geom_special_details            
;
 All esds (except the esd in the dihedral angle between two l.s. planes)
 are estimated using the full covariance matrix.  The cell esds are taken
 into account individually in the estimation of esds in distances, angles
 and torsion angles; correlations between esds in cell parameters are only
 used when they are defined by crystal symmetry.  An approximate (isotropic)
 treatment of cell esds is used for estimating esds involving l.s. planes.
;
loop_
_geom_bond_atom_site_label_1
_geom_bond_atom_site_label_2
_geom_bond_distance
_geom_bond_site_symmetry_2
_geom_bond_publ_flag
Ir1 P1 2.2871(10) . ?
Ir1 P2 2.2866(9) . ?
Ir1 N1 2.072(3) . ?
Ir1 C27 1.807(4) . ?
P1 C1 1.824(4) . ?
P1 C15 1.839(4) . ?
P1 C18 1.833(4) . ?
P2 C13 1.813(4) . ?
P2 C21 1.842(4) . ?
P2 C24 1.841(4) . ?
N1 C6 1.403(5) . ?
N1 C8 1.412(4) . ?
C1 C2 1.388(5) . ?
C1 C6 1.424(5) . ?
C2 H2 0.9500 . ?
C2 C3 1.386(5) . ?
C3 C4 1.393(5) . ?
C3 C7 1.517(5) . ?
C4 H4 0.9500 . ?
C4 C5 1.371(5) . ?
C5 H5 0.9500 . ?
C5 C6 1.403(5) . ?
C7 H7A 0.9800 . ?
C7 H7B 0.9800 . ?
C7 H7C 0.9800 . ?
C8 C9 1.400(5) . ?
C8 C13 1.412(5) . ?
C9 H9 0.9500 . ?
C9 C10 1.382(5) . ?
C10 H10 0.9500 . ?
C10 C11 1.393(5) . ?
C11 C12 1.390(5) . ?
C11 C14 1.513(5) . ?
C12 H12 0.9500 . ?
C12 C13 1.393(5) . ?
C14 H14A 0.9800 . ?
C14 H14B 0.9800 . ?
C14 H14C 0.9800 . ?
C15 H15 1.0000 . ?
C15 C16 1.533(6) . ?
C15 C17 1.524(5) . ?
C16 H16A 0.9800 . ?
C16 H16B 0.9800 . ?
C16 H16C 0.9800 . ?
C17 H17A 0.9800 . ?
C17 H17B 0.9800 . ?
C17 H17C 0.9800 . ?
C18 H18 1.0000 . ?
C18 C19 1.524(5) . ?
C18 C20 1.528(5) . ?
C19 H19A 0.9800 . ?
C19 H19B 0.9800 . ?
C19 H19C 0.9800 . ?
C20 H20A 0.9800 . ?
C20 H20B 0.9800 . ?
C20 H20C 0.9800 . ?
C21 H21 1.0000 . ?
C21 C22 1.528(5) . ?
C21 C23 1.530(5) . ?
C22 H22A 0.9800 . ?
C22 H22B 0.9800 . ?
C22 H22C 0.9800 . ?
C23 H23A 0.9800 . ?
C23 H23B 0.9800 . ?
C23 H23C 0.9800 . ?
C24 H24 1.0000 . ?
C24 C25 1.529(5) . ?
C24 C26 1.524(5) . ?
C25 H25A 0.9800 . ?
C25 H25B 0.9800 . ?
C25 H25C 0.9800 . ?
C26 H26A 0.9800 . ?
C26 H26B 0.9800 . ?
C26 H26C 0.9800 . ?
C27 C28 1.334(5) . ?
C28 C29 1.477(5) . ?
C28 B1 1.539(6) . ?
C29 C30 1.404(5) . ?
C29 C34 1.405(5) . ?
C30 H30 0.9500 . ?
C30 C31 1.380(5) . ?
C31 H31 0.9500 . ?
C31 C32 1.386(5) . ?
C32 C33 1.384(5) . ?
C32 C35 1.507(5) . ?
C33 H33 0.9500 . ?
C33 C34 1.391(5) . ?
C34 H34 0.9500 . ?
C35 H35A 0.9800 . ?
C35 H35B 0.9800 . ?
C35 H35C 0.9800 . ?
B1 O1 1.386(6) . ?
B1 O2 1.389(6) . ?
O1 C36 1.465(6) . ?
O2 C39 1.465(5) . ?
C36 C37 1.507(7) . ?
C36 C38 1.521(6) . ?
C36 C39 1.565(6) . ?
C37 H37A 0.9800 . ?
C37 H37B 0.9800 . ?
C37 H37C 0.9800 . ?
C38 H38A 0.9800 . ?
C38 H38B 0.9800 . ?
C38 H38C 0.9800 . ?
C39 C40 1.534(7) . ?
C39 C41 1.508(7) . ?
C40 H40A 0.9800 . ?
C40 H40B 0.9800 . ?
C40 H40C 0.9800 . ?
C41 H41A 0.9800 . ?
C41 H41B 0.9800 . ?
C41 H41C 0.9800 . ?
O1A C36A 1.465(6) . ?
O2A C39A 1.464(5) . ?
C36A C37A 1.508(7) . ?
C36A C38A 1.521(6) . ?
C36A C39A 1.565(6) . ?
C37A H37D 0.9800 . ?
C37A H37E 0.9800 . ?
C37A H37F 0.9800 . ?
C38A H38D 0.9800 . ?
C38A H38E 0.9800 . ?
C38A H38F 0.9800 . ?
C39A C40A 1.535(7) . ?
C39A C41A 1.508(6) . ?
C40A H40D 0.9800 . ?
C40A H40E 0.9800 . ?
C40A H40F 0.9800 . ?
C41A H41D 0.9800 . ?
C41A H41E 0.9800 . ?
C41A H41F 0.9800 . ?
Ir1B P1B 2.2883(10) . ?
Ir1B P2B 2.2906(9) . ?
Ir1B N1B 2.068(3) . ?
Ir1B C27B 1.808(4) . ?
P1B C1B 1.817(4) . ?
P1B C15B 1.842(4) . ?
P1B C18B 1.846(4) . ?
P2B C13B 1.813(3) . ?
P2B C21B 1.841(4) . ?
P2B C24B 1.838(4) . ?
O1B C36B 1.464(4) . ?
O1B B1B 1.384(5) . ?
O2B C39B 1.465(4) . ?
O2B B1B 1.392(5) . ?
N1B C6B 1.398(4) . ?
N1B C8B 1.412(5) . ?
C1B C2B 1.380(5) . ?
C1B C6B 1.423(5) . ?
C2B H2B 0.9500 . ?
C2B C3B 1.396(5) . ?
C3B C4B 1.391(5) . ?
C3B C7B 1.510(5) . ?
C4B H4B 0.9500 . ?
C4B C5B 1.379(5) . ?
C5B H5B 0.9500 . ?
C5B C6B 1.403(5) . ?
C7B H7BA 0.9800 . ?
C7B H7BB 0.9800 . ?
C7B H7BC 0.9800 . ?
C8B C9B 1.405(5) . ?
C8B C13B 1.409(5) . ?
C9B H9B 0.9500 . ?
C9B C10B 1.370(5) . ?
C10B H10B 0.9500 . ?
C10B C11B 1.399(5) . ?
C11B C12B 1.383(5) . ?
C11B C14B 1.514(5) . ?
C12B H12B 0.9500 . ?
C12B C13B 1.389(5) . ?
C14B H14D 0.9800 . ?
C14B H14E 0.9800 . ?
C14B H14F 0.9800 . ?
C15B H15B 1.0000 . ?
C15B C16B 1.518(5) . ?
C15B C17B 1.530(5) . ?
C16B H16D 0.9800 . ?
C16B H16E 0.9800 . ?
C16B H16F 0.9800 . ?
C17B H17D 0.9800 . ?
C17B H17E 0.9800 . ?
C17B H17F 0.9800 . ?
C18B H18B 1.0000 . ?
C18B C19B 1.530(5) . ?
C18B C20B 1.517(5) . ?
C19B H19D 0.9800 . ?
C19B H19E 0.9800 . ?
C19B H19F 0.9800 . ?
C20B H20D 0.9800 . ?
C20B H20E 0.9800 . ?
C20B H20F 0.9800 . ?
C21B H21B 1.0000 . ?
C21B C22B 1.524(5) . ?
C21B C23B 1.531(5) . ?
C22B H22D 0.9800 . ?
C22B H22E 0.9800 . ?
C22B H22F 0.9800 . ?
C23B H23D 0.9800 . ?
C23B H23E 0.9800 . ?
C23B H23F 0.9800 . ?
C24B H24B 1.0000 . ?
C24B C25B 1.531(5) . ?
C24B C26B 1.515(5) . ?
C25B H25D 0.9800 . ?
C25B H25E 0.9800 . ?
C25B H25F 0.9800 . ?
C26B H26D 0.9800 . ?
C26B H26E 0.9800 . ?
C26B H26F 0.9800 . ?
C27B C28B 1.332(5) . ?
C28B C29B 1.489(5) . ?
C28B B1B 1.529(6) . ?
C29B C30B 1.400(5) . ?
C29B C34B 1.403(5) . ?
C30B H30B 0.9500 . ?
C30B C31B 1.381(5) . ?
C31B H31B 0.9500 . ?
C31B C32B 1.385(5) . ?
C32B C33B 1.389(5) . ?
C32B C35B 1.506(5) . ?
C33B H33B 0.9500 . ?
C33B C34B 1.384(5) . ?
C34B H34B 0.9500 . ?
C35B H35D 0.9800 . ?
C35B H35E 0.9800 . ?
C35B H35F 0.9800 . ?
C36B C37B 1.513(6) . ?
C36B C38B 1.523(5) . ?
C36B C39B 1.552(5) . ?
C37B H37G 0.9800 . ?
C37B H37H 0.9800 . ?
C37B H37I 0.9800 . ?
C38B H38G 0.9800 . ?
C38B H38H 0.9800 . ?
C38B H38I 0.9800 . ?
C39B C40B 1.533(6) . ?
C39B C41B 1.514(5) . ?
C40B H40G 0.9800 . ?
C40B H40H 0.9800 . ?
C40B H40I 0.9800 . ?
C41B H41G 0.9800 . ?
C41B H41H 0.9800 . ?
C41B H41I 0.9800 . ?

loop_
_geom_angle_atom_site_label_1
_geom_angle_atom_site_label_2
_geom_angle_atom_site_label_3
_geom_angle
_geom_angle_site_symmetry_1
_geom_angle_site_symmetry_3
_geom_angle_publ_flag
P2 Ir1 P1 164.84(3) . . ?
N1 Ir1 P1 83.34(8) . . ?
N1 Ir1 P2 82.52(8) . . ?
C27 Ir1 P1 97.67(11) . . ?
C27 Ir1 P2 96.43(11) . . ?
C27 Ir1 N1 178.88(14) . . ?
C1 P1 Ir1 100.34(12) . . ?
C1 P1 C15 105.91(17) . . ?
C1 P1 C18 109.25(17) . . ?
C15 P1 Ir1 116.56(13) . . ?
C18 P1 Ir1 117.69(13) . . ?
C18 P1 C15 106.22(18) . . ?
C13 P2 Ir1 100.18(13) . . ?
C13 P2 C21 106.84(17) . . ?
C13 P2 C24 106.13(17) . . ?
C21 P2 Ir1 114.26(12) . . ?
C24 P2 Ir1 121.08(12) . . ?
C24 P2 C21 106.98(17) . . ?
C6 N1 Ir1 118.8(2) . . ?
C6 N1 C8 122.5(3) . . ?
C8 N1 Ir1 118.6(2) . . ?
C2 C1 P1 124.2(3) . . ?
C2 C1 C6 120.1(3) . . ?
C6 C1 P1 115.3(3) . . ?
C1 C2 H2 118.5 . . ?
C3 C2 C1 123.0(3) . . ?
C3 C2 H2 118.5 . . ?
C2 C3 C4 116.2(3) . . ?
C2 C3 C7 122.7(3) . . ?
C4 C3 C7 121.1(3) . . ?
C3 C4 H4 118.7 . . ?
C5 C4 C3 122.6(4) . . ?
C5 C4 H4 118.7 . . ?
C4 C5 H5 119.1 . . ?
C4 C5 C6 121.7(4) . . ?
C6 C5 H5 119.1 . . ?
N1 C6 C1 118.4(3) . . ?
C5 C6 N1 125.2(3) . . ?
C5 C6 C1 116.3(3) . . ?
C3 C7 H7A 109.5 . . ?
C3 C7 H7B 109.5 . . ?
C3 C7 H7C 109.5 . . ?
H7A C7 H7B 109.5 . . ?
H7A C7 H7C 109.5 . . ?
H7B C7 H7C 109.5 . . ?
N1 C8 C13 117.8(3) . . ?
C9 C8 N1 125.0(3) . . ?
C9 C8 C13 117.1(3) . . ?
C8 C9 H9 119.3 . . ?
C10 C9 C8 121.4(3) . . ?
C10 C9 H9 119.3 . . ?
C9 C10 H10 119.0 . . ?
C9 C10 C11 122.0(4) . . ?
C11 C10 H10 119.0 . . ?
C10 C11 C14 122.4(3) . . ?
C12 C11 C10 116.8(3) . . ?
C12 C11 C14 120.8(3) . . ?
C11 C12 H12 118.8 . . ?
C11 C12 C13 122.3(3) . . ?
C13 C12 H12 118.8 . . ?
C8 C13 P2 115.6(3) . . ?
C12 C13 P2 124.0(3) . . ?
C12 C13 C8 120.3(3) . . ?
C11 C14 H14A 109.5 . . ?
C11 C14 H14B 109.5 . . ?
C11 C14 H14C 109.5 . . ?
H14A C14 H14B 109.5 . . ?
H14A C14 H14C 109.5 . . ?
H14B C14 H14C 109.5 . . ?
P1 C15 H15 108.5 . . ?
C16 C15 P1 109.2(3) . . ?
C16 C15 H15 108.5 . . ?
C17 C15 P1 111.2(3) . . ?
C17 C15 H15 108.5 . . ?
C17 C15 C16 111.0(3) . . ?
C15 C16 H16A 109.5 . . ?
C15 C16 H16B 109.5 . . ?
C15 C16 H16C 109.5 . . ?
H16A C16 H16B 109.5 . . ?
H16A C16 H16C 109.5 . . ?
H16B C16 H16C 109.5 . . ?
C15 C17 H17A 109.5 . . ?
C15 C17 H17B 109.5 . . ?
C15 C17 H17C 109.5 . . ?
H17A C17 H17B 109.5 . . ?
H17A C17 H17C 109.5 . . ?
H17B C17 H17C 109.5 . . ?
P1 C18 H18 107.0 . . ?
C19 C18 P1 115.0(3) . . ?
C19 C18 H18 107.0 . . ?
C19 C18 C20 110.9(3) . . ?
C20 C18 P1 109.7(3) . . ?
C20 C18 H18 107.0 . . ?
C18 C19 H19A 109.5 . . ?
C18 C19 H19B 109.5 . . ?
C18 C19 H19C 109.5 . . ?
H19A C19 H19B 109.5 . . ?
H19A C19 H19C 109.5 . . ?
H19B C19 H19C 109.5 . . ?
C18 C20 H20A 109.5 . . ?
C18 C20 H20B 109.5 . . ?
C18 C20 H20C 109.5 . . ?
H20A C20 H20B 109.5 . . ?
H20A C20 H20C 109.5 . . ?
H20B C20 H20C 109.5 . . ?
P2 C21 H21 107.4 . . ?
C22 C21 P2 110.1(3) . . ?
C22 C21 H21 107.4 . . ?
C22 C21 C23 111.0(3) . . ?
C23 C21 P2 113.3(3) . . ?
C23 C21 H21 107.4 . . ?
C21 C22 H22A 109.5 . . ?
C21 C22 H22B 109.5 . . ?
C21 C22 H22C 109.5 . . ?
H22A C22 H22B 109.5 . . ?
H22A C22 H22C 109.5 . . ?
H22B C22 H22C 109.5 . . ?
C21 C23 H23A 109.5 . . ?
C21 C23 H23B 109.5 . . ?
C21 C23 H23C 109.5 . . ?
H23A C23 H23B 109.5 . . ?
H23A C23 H23C 109.5 . . ?
H23B C23 H23C 109.5 . . ?
P2 C24 H24 108.3 . . ?
C25 C24 P2 111.4(3) . . ?
C25 C24 H24 108.3 . . ?
C26 C24 P2 109.0(3) . . ?
C26 C24 H24 108.3 . . ?
C26 C24 C25 111.4(3) . . ?
C24 C25 H25A 109.5 . . ?
C24 C25 H25B 109.5 . . ?
C24 C25 H25C 109.5 . . ?
H25A C25 H25B 109.5 . . ?
H25A C25 H25C 109.5 . . ?
H25B C25 H25C 109.5 . . ?
C24 C26 H26A 109.5 . . ?
C24 C26 H26B 109.5 . . ?
C24 C26 H26C 109.5 . . ?
H26A C26 H26B 109.5 . . ?
H26A C26 H26C 109.5 . . ?
H26B C26 H26C 109.5 . . ?
C28 C27 Ir1 178.2(3) . . ?
C27 C28 C29 120.1(3) . . ?
C27 C28 B1 113.1(3) . . ?
C29 C28 B1 126.8(3) . . ?
C30 C29 C28 121.7(3) . . ?
C30 C29 C34 116.9(3) . . ?
C34 C29 C28 121.4(3) . . ?
C29 C30 H30 119.5 . . ?
C31 C30 C29 120.9(4) . . ?
C31 C30 H30 119.5 . . ?
C30 C31 H31 118.9 . . ?
C30 C31 C32 122.2(4) . . ?
C32 C31 H31 118.9 . . ?
C31 C32 C35 121.0(3) . . ?
C33 C32 C31 117.3(3) . . ?
C33 C32 C35 121.7(3) . . ?
C32 C33 H33 119.2 . . ?
C32 C33 C34 121.6(4) . . ?
C34 C33 H33 119.2 . . ?
C29 C34 H34 119.5 . . ?
C33 C34 C29 121.0(3) . . ?
C33 C34 H34 119.5 . . ?
C32 C35 H35A 109.5 . . ?
C32 C35 H35B 109.5 . . ?
C32 C35 H35C 109.5 . . ?
H35A C35 H35B 109.5 . . ?
H35A C35 H35C 109.5 . . ?
H35B C35 H35C 109.5 . . ?
O1 B1 C28 121.7(6) . . ?
O1 B1 O2 110.7(7) . . ?
O2 B1 C28 127.6(5) . . ?
B1 O1 C36 108.1(7) . . ?
B1 O2 C39 108.1(6) . . ?
O1 C36 C37 106.9(11) . . ?
O1 C36 C38 108.9(8) . . ?
O1 C36 C39 101.1(7) . . ?
C37 C36 C38 109.0(7) . . ?
C37 C36 C39 113.3(7) . . ?
C38 C36 C39 116.8(8) . . ?
C36 C37 H37A 109.5 . . ?
C36 C37 H37B 109.5 . . ?
C36 C37 H37C 109.5 . . ?
H37A C37 H37B 109.5 . . ?
H37A C37 H37C 109.5 . . ?
H37B C37 H37C 109.5 . . ?
C36 C38 H38A 109.5 . . ?
C36 C38 H38B 109.5 . . ?
C36 C38 H38C 109.5 . . ?
H38A C38 H38B 109.5 . . ?
H38A C38 H38C 109.5 . . ?
H38B C38 H38C 109.5 . . ?
O2 C39 C36 102.0(6) . . ?
O2 C39 C40 106.8(7) . . ?
O2 C39 C41 109.1(6) . . ?
C40 C39 C36 113.4(7) . . ?
C41 C39 C36 115.2(7) . . ?
C41 C39 C40 109.7(6) . . ?
C39 C40 H40A 109.5 . . ?
C39 C40 H40B 109.5 . . ?
C39 C40 H40C 109.5 . . ?
H40A C40 H40B 109.5 . . ?
H40A C40 H40C 109.5 . . ?
H40B C40 H40C 109.5 . . ?
C39 C41 H41A 109.5 . . ?
C39 C41 H41B 109.5 . . ?
C39 C41 H41C 109.5 . . ?
H41A C41 H41B 109.5 . . ?
H41A C41 H41C 109.5 . . ?
H41B C41 H41C 109.5 . . ?
O1A C36A C37A 107.2(10) . . ?
O1A C36A C38A 107.7(8) . . ?
O1A C36A C39A 102.6(7) . . ?
C37A C36A C38A 113.0(7) . . ?
C37A C36A C39A 113.0(6) . . ?
C38A C36A C39A 112.5(7) . . ?
C36A C37A H37D 109.5 . . ?
C36A C37A H37E 109.5 . . ?
C36A C37A H37F 109.5 . . ?
H37D C37A H37E 109.5 . . ?
H37D C37A H37F 109.5 . . ?
H37E C37A H37F 109.5 . . ?
C36A C38A H38D 109.5 . . ?
C36A C38A H38E 109.5 . . ?
C36A C38A H38F 109.5 . . ?
H38D C38A H38E 109.5 . . ?
H38D C38A H38F 109.5 . . ?
H38E C38A H38F 109.5 . . ?
O2A C39A C36A 101.7(6) . . ?
O2A C39A C40A 105.9(6) . . ?
O2A C39A C41A 110.0(6) . . ?
C40A C39A C36A 113.5(6) . . ?
C41A C39A C36A 114.4(7) . . ?
C41A C39A C40A 110.6(6) . . ?
C39A C40A H40D 109.5 . . ?
C39A C40A H40E 109.5 . . ?
C39A C40A H40F 109.5 . . ?
H40D C40A H40E 109.5 . . ?
H40D C40A H40F 109.5 . . ?
H40E C40A H40F 109.5 . . ?
C39A C41A H41D 109.5 . . ?
C39A C41A H41E 109.5 . . ?
C39A C41A H41F 109.5 . . ?
H41D C41A H41E 109.5 . . ?
H41D C41A H41F 109.5 . . ?
H41E C41A H41F 109.5 . . ?
P1B Ir1B P2B 163.86(3) . . ?
N1B Ir1B P1B 82.66(8) . . ?
N1B Ir1B P2B 81.87(8) . . ?
C27B Ir1B P1B 97.80(11) . . ?
C27B Ir1B P2B 97.49(11) . . ?
C27B Ir1B N1B 177.92(14) . . ?
C1B P1B Ir1B 100.47(12) . . ?
C1B P1B C15B 106.24(17) . . ?
C1B P1B C18B 107.66(17) . . ?
C15B P1B Ir1B 117.53(13) . . ?
C15B P1B C18B 106.07(18) . . ?
C18B P1B Ir1B 117.78(13) . . ?
C13B P2B Ir1B 100.12(12) . . ?
C13B P2B C21B 106.24(17) . . ?
C13B P2B C24B 106.42(16) . . ?
C21B P2B Ir1B 114.46(13) . . ?
C24B P2B Ir1B 121.38(12) . . ?
C24B P2B C21B 106.74(17) . . ?
B1B O1B C36B 107.3(3) . . ?
B1B O2B C39B 106.9(3) . . ?
C6B N1B Ir1B 119.3(2) . . ?
C6B N1B C8B 122.0(3) . . ?
C8B N1B Ir1B 118.7(2) . . ?
C2B C1B P1B 124.3(3) . . ?
C2B C1B C6B 120.6(3) . . ?
C6B C1B P1B 115.0(3) . . ?
C1B C2B H2B 118.6 . . ?
C1B C2B C3B 122.8(4) . . ?
C3B C2B H2B 118.6 . . ?
C2B C3B C7B 122.1(3) . . ?
C4B C3B C2B 115.9(3) . . ?
C4B C3B C7B 122.1(3) . . ?
C3B C4B H4B 118.5 . . ?
C5B C4B C3B 123.0(3) . . ?
C5B C4B H4B 118.5 . . ?
C4B C5B H5B 119.4 . . ?
C4B C5B C6B 121.1(4) . . ?
C6B C5B H5B 119.4 . . ?
N1B C6B C1B 118.2(3) . . ?
N1B C6B C5B 125.2(3) . . ?
C5B C6B C1B 116.4(3) . . ?
C3B C7B H7BA 109.5 . . ?
C3B C7B H7BB 109.5 . . ?
C3B C7B H7BC 109.5 . . ?
H7BA C7B H7BB 109.5 . . ?
H7BA C7B H7BC 109.5 . . ?
H7BB C7B H7BC 109.5 . . ?
C9B C8B N1B 124.8(3) . . ?
C9B C8B C13B 117.1(3) . . ?
C13B C8B N1B 117.8(3) . . ?
C8B C9B H9B 119.2 . . ?
C10B C9B C8B 121.5(4) . . ?
C10B C9B H9B 119.2 . . ?
C9B C10B H10B 119.0 . . ?
C9B C10B C11B 121.9(4) . . ?
C11B C10B H10B 119.0 . . ?
C10B C11B C14B 122.3(3) . . ?
C12B C11B C10B 116.6(3) . . ?
C12B C11B C14B 121.1(3) . . ?
C11B C12B H12B 118.5 . . ?
C11B C12B C13B 122.9(3) . . ?
C13B C12B H12B 118.5 . . ?
C8B C13B P2B 115.0(3) . . ?
C12B C13B P2B 125.0(3) . . ?
C12B C13B C8B 119.9(3) . . ?
C11B C14B H14D 109.5 . . ?
C11B C14B H14E 109.5 . . ?
C11B C14B H14F 109.5 . . ?
H14D C14B H14E 109.5 . . ?
H14D C14B H14F 109.5 . . ?
H14E C14B H14F 109.5 . . ?
P1B C15B H15B 108.3 . . ?
C16B C15B P1B 108.9(3) . . ?
C16B C15B H15B 108.3 . . ?
C16B C15B C17B 111.4(3) . . ?
C17B C15B P1B 111.5(3) . . ?
C17B C15B H15B 108.3 . . ?
C15B C16B H16D 109.5 . . ?
C15B C16B H16E 109.5 . . ?
C15B C16B H16F 109.5 . . ?
H16D C16B H16E 109.5 . . ?
H16D C16B H16F 109.5 . . ?
H16E C16B H16F 109.5 . . ?
C15B C17B H17D 109.5 . . ?
C15B C17B H17E 109.5 . . ?
C15B C17B H17F 109.5 . . ?
H17D C17B H17E 109.5 . . ?
H17D C17B H17F 109.5 . . ?
H17E C17B H17F 109.5 . . ?
P1B C18B H18B 106.9 . . ?
C19B C18B P1B 114.0(3) . . ?
C19B C18B H18B 106.9 . . ?
C20B C18B P1B 109.9(3) . . ?
C20B C18B H18B 106.9 . . ?
C20B C18B C19B 111.8(3) . . ?
C18B C19B H19D 109.5 . . ?
C18B C19B H19E 109.5 . . ?
C18B C19B H19F 109.5 . . ?
H19D C19B H19E 109.5 . . ?
H19D C19B H19F 109.5 . . ?
H19E C19B H19F 109.5 . . ?
C18B C20B H20D 109.5 . . ?
C18B C20B H20E 109.5 . . ?
C18B C20B H20F 109.5 . . ?
H20D C20B H20E 109.5 . . ?
H20D C20B H20F 109.5 . . ?
H20E C20B H20F 109.5 . . ?
P2B C21B H21B 107.5 . . ?
C22B C21B P2B 110.3(3) . . ?
C22B C21B H21B 107.5 . . ?
C22B C21B C23B 111.0(3) . . ?
C23B C21B P2B 112.9(3) . . ?
C23B C21B H21B 107.5 . . ?
C21B C22B H22D 109.5 . . ?
C21B C22B H22E 109.5 . . ?
C21B C22B H22F 109.5 . . ?
H22D C22B H22E 109.5 . . ?
H22D C22B H22F 109.5 . . ?
H22E C22B H22F 109.5 . . ?
C21B C23B H23D 109.5 . . ?
C21B C23B H23E 109.5 . . ?
C21B C23B H23F 109.5 . . ?
H23D C23B H23E 109.5 . . ?
H23D C23B H23F 109.5 . . ?
H23E C23B H23F 109.5 . . ?
P2B C24B H24B 108.1 . . ?
C25B C24B P2B 111.2(3) . . ?
C25B C24B H24B 108.1 . . ?
C26B C24B P2B 109.6(3) . . ?
C26B C24B H24B 108.1 . . ?
C26B C24B C25B 111.6(3) . . ?
C24B C25B H25D 109.5 . . ?
C24B C25B H25E 109.5 . . ?
C24B C25B H25F 109.5 . . ?
H25D C25B H25E 109.5 . . ?
H25D C25B H25F 109.5 . . ?
H25E C25B H25F 109.5 . . ?
C24B C26B H26D 109.5 . . ?
C24B C26B H26E 109.5 . . ?
C24B C26B H26F 109.5 . . ?
H26D C26B H26E 109.5 . . ?
H26D C26B H26F 109.5 . . ?
H26E C26B H26F 109.5 . . ?
C28B C27B Ir1B 177.2(3) . . ?
C27B C28B C29B 119.8(3) . . ?
C27B C28B B1B 113.4(3) . . ?
C29B C28B B1B 126.8(3) . . ?
C30B C29B C28B 122.0(3) . . ?
C30B C29B C34B 117.1(3) . . ?
C34B C29B C28B 120.9(3) . . ?
C29B C30B H30B 119.8 . . ?
C31B C30B C29B 120.5(4) . . ?
C31B C30B H30B 119.8 . . ?
C30B C31B H31B 118.7 . . ?
C30B C31B C32B 122.7(4) . . ?
C32B C31B H31B 118.7 . . ?
C31B C32B C33B 116.9(3) . . ?
C31B C32B C35B 122.3(3) . . ?
C33B C32B C35B 120.8(4) . . ?
C32B C33B H33B 119.2 . . ?
C34B C33B C32B 121.6(4) . . ?
C34B C33B H33B 119.2 . . ?
C29B C34B H34B 119.4 . . ?
C33B C34B C29B 121.3(3) . . ?
C33B C34B H34B 119.4 . . ?
C32B C35B H35D 109.5 . . ?
C32B C35B H35E 109.5 . . ?
C32B C35B H35F 109.5 . . ?
H35D C35B H35E 109.5 . . ?
H35D C35B H35F 109.5 . . ?
H35E C35B H35F 109.5 . . ?
O1B C36B C37B 107.3(3) . . ?
O1B C36B C38B 107.9(3) . . ?
O1B C36B C39B 101.6(3) . . ?
C37B C36B C38B 111.3(3) . . ?
C37B C36B C39B 113.4(3) . . ?
C38B C36B C39B 114.5(4) . . ?
C36B C37B H37G 109.5 . . ?
C36B C37B H37H 109.5 . . ?
C36B C37B H37I 109.5 . . ?
H37G C37B H37H 109.5 . . ?
H37G C37B H37I 109.5 . . ?
H37H C37B H37I 109.5 . . ?
C36B C38B H38G 109.5 . . ?
C36B C38B H38H 109.5 . . ?
C36B C38B H38I 109.5 . . ?
H38G C38B H38H 109.5 . . ?
H38G C38B H38I 109.5 . . ?
H38H C38B H38I 109.5 . . ?
O2B C39B C36B 102.4(3) . . ?
O2B C39B C40B 106.4(3) . . ?
O2B C39B C41B 109.0(3) . . ?
C40B C39B C36B 113.7(3) . . ?
C41B C39B C36B 114.8(4) . . ?
C41B C39B C40B 109.9(4) . . ?
C39B C40B H40G 109.5 . . ?
C39B C40B H40H 109.5 . . ?
C39B C40B H40I 109.5 . . ?
H40G C40B H40H 109.5 . . ?
H40G C40B H40I 109.5 . . ?
H40H C40B H40I 109.5 . . ?
C39B C41B H41G 109.5 . . ?
C39B C41B H41H 109.5 . . ?
C39B C41B H41I 109.5 . . ?
H41G C41B H41H 109.5 . . ?
H41G C41B H41I 109.5 . . ?
H41H C41B H41I 109.5 . . ?
O1B B1B O2B 111.5(3) . . ?
O1B B1B C28B 121.6(3) . . ?
O2B B1B C28B 126.9(3) . . ?

loop_
_geom_torsion_atom_site_label_1
_geom_torsion_atom_site_label_2
_geom_torsion_atom_site_label_3
_geom_torsion_atom_site_label_4
_geom_torsion
_geom_torsion_site_symmetry_1
_geom_torsion_site_symmetry_2
_geom_torsion_site_symmetry_3
_geom_torsion_site_symmetry_4
_geom_torsion_publ_flag
Ir1 P1 C1 C2 165.3(3) . . . . ?
Ir1 P1 C1 C6 -8.0(3) . . . . ?
Ir1 P1 C15 C16 -41.6(3) . . . . ?
Ir1 P1 C15 C17 81.2(3) . . . . ?
Ir1 P1 C18 C19 171.3(2) . . . . ?
Ir1 P1 C18 C20 45.6(3) . . . . ?
Ir1 P2 C13 C8 -13.1(3) . . . . ?
Ir1 P2 C13 C12 162.4(3) . . . . ?
Ir1 P2 C21 C22 36.1(3) . . . . ?
Ir1 P2 C21 C23 161.1(2) . . . . ?
Ir1 P2 C24 C25 78.8(3) . . . . ?
Ir1 P2 C24 C26 -44.6(3) . . . . ?
Ir1 N1 C6 C1 19.7(4) . . . . ?
Ir1 N1 C6 C5 -156.3(3) . . . . ?
Ir1 N1 C8 C9 -154.8(3) . . . . ?
Ir1 N1 C8 C13 20.0(4) . . . . ?
P1 C1 C2 C3 -171.8(3) . . . . ?
P1 C1 C6 N1 -5.8(4) . . . . ?
P1 C1 C6 C5 170.5(3) . . . . ?
N1 C8 C9 C10 177.1(3) . . . . ?
N1 C8 C13 P2 -2.2(4) . . . . ?
N1 C8 C13 C12 -177.8(3) . . . . ?
C1 P1 C15 C16 69.0(3) . . . . ?
C1 P1 C15 C17 -168.2(3) . . . . ?
C1 P1 C18 C19 57.8(3) . . . . ?
C1 P1 C18 C20 -67.9(3) . . . . ?
C1 C2 C3 C4 1.1(5) . . . . ?
C1 C2 C3 C7 179.7(4) . . . . ?
C2 C1 C6 N1 -179.4(3) . . . . ?
C2 C1 C6 C5 -3.1(5) . . . . ?
C2 C3 C4 C5 -1.5(6) . . . . ?
C3 C4 C5 C6 -0.6(6) . . . . ?
C4 C5 C6 N1 178.8(3) . . . . ?
C4 C5 C6 C1 2.8(5) . . . . ?
C6 N1 C8 C9 27.8(5) . . . . ?
C6 N1 C8 C13 -157.4(3) . . . . ?
C6 C1 C2 C3 1.2(6) . . . . ?
C7 C3 C4 C5 180.0(4) . . . . ?
C8 N1 C6 C1 -163.0(3) . . . . ?
C8 N1 C6 C5 21.1(5) . . . . ?
C8 C9 C10 C11 0.4(5) . . . . ?
C9 C8 C13 P2 173.0(3) . . . . ?
C9 C8 C13 C12 -2.6(5) . . . . ?
C9 C10 C11 C12 -2.6(5) . . . . ?
C9 C10 C11 C14 177.2(3) . . . . ?
C10 C11 C12 C13 2.2(5) . . . . ?
C11 C12 C13 P2 -174.8(3) . . . . ?
C11 C12 C13 C8 0.4(5) . . . . ?
C13 P2 C21 C22 -73.7(3) . . . . ?
C13 P2 C21 C23 51.3(3) . . . . ?
C13 P2 C24 C25 -168.3(3) . . . . ?
C13 P2 C24 C26 68.3(3) . . . . ?
C13 C8 C9 C10 2.3(5) . . . . ?
C14 C11 C12 C13 -177.6(3) . . . . ?
C15 P1 C1 C2 43.6(4) . . . . ?
C15 P1 C1 C6 -129.7(3) . . . . ?
C15 P1 C18 C19 -56.0(3) . . . . ?
C15 P1 C18 C20 178.3(3) . . . . ?
C18 P1 C1 C2 -70.4(4) . . . . ?
C18 P1 C1 C6 116.3(3) . . . . ?
C18 P1 C15 C16 -174.9(3) . . . . ?
C18 P1 C15 C17 -52.1(3) . . . . ?
C21 P2 C13 C8 106.3(3) . . . . ?
C21 P2 C13 C12 -78.3(3) . . . . ?
C21 P2 C24 C25 -54.5(3) . . . . ?
C21 P2 C24 C26 -177.9(3) . . . . ?
C24 P2 C13 C8 -139.8(3) . . . . ?
C24 P2 C13 C12 35.7(3) . . . . ?
C24 P2 C21 C22 172.9(3) . . . . ?
C24 P2 C21 C23 -62.1(3) . . . . ?
C27 C28 C29 C30 -179.4(3) . . . . ?
C27 C28 C29 C34 0.7(5) . . . . ?
C27 C28 B1 O1 6.8(13) . . . . ?
C27 C28 B1 O2 -170.4(7) . . . . ?
C28 C29 C30 C31 -179.1(3) . . . . ?
C28 C29 C34 C33 179.0(3) . . . . ?
C28 B1 O1 C36 -163.8(9) . . . . ?
C28 B1 O2 C39 -174.8(6) . . . . ?
C29 C28 B1 O1 -172.5(12) . . . . ?
C29 C28 B1 O2 10.2(9) . . . . ?
C29 C30 C31 C32 0.5(6) . . . . ?
C30 C29 C34 C33 -0.9(5) . . . . ?
C30 C31 C32 C33 -1.5(6) . . . . ?
C30 C31 C32 C35 176.1(3) . . . . ?
C31 C32 C33 C34 1.4(5) . . . . ?
C32 C33 C34 C29 -0.2(6) . . . . ?
C34 C29 C30 C31 0.7(5) . . . . ?
C35 C32 C33 C34 -176.3(3) . . . . ?
B1 C28 C29 C30 -0.1(6) . . . . ?
B1 C28 C29 C34 180.0(4) . . . . ?
B1 O1 C36 C37 91.2(15) . . . . ?
B1 O1 C36 C38 -151.1(13) . . . . ?
B1 O1 C36 C39 -27.6(16) . . . . ?
B1 O2 C39 C36 -24.1(9) . . . . ?
B1 O2 C39 C40 95.1(8) . . . . ?
B1 O2 C39 C41 -146.4(8) . . . . ?
O1 B1 O2 C39 7.7(13) . . . . ?
O1 C36 C39 O2 30.6(12) . . . . ?
O1 C36 C39 C40 -83.8(12) . . . . ?
O1 C36 C39 C41 148.6(12) . . . . ?
O2 B1 O1 C36 13.8(17) . . . . ?
C37 C36 C39 O2 -83.5(9) . . . . ?
C37 C36 C39 C40 162.1(8) . . . . ?
C37 C36 C39 C41 34.5(11) . . . . ?
C38 C36 C39 O2 148.6(8) . . . . ?
C38 C36 C39 C40 34.1(11) . . . . ?
C38 C36 C39 C41 -93.5(10) . . . . ?
O1A C36A C39A O2A 30.9(10) . . . . ?
O1A C36A C39A C40A -82.3(10) . . . . ?
O1A C36A C39A C41A 149.5(10) . . . . ?
C37A C36A C39A O2A -84.2(8) . . . . ?
C37A C36A C39A C40A 162.6(7) . . . . ?
C37A C36A C39A C41A 34.4(9) . . . . ?
C38A C36A C39A O2A 146.4(8) . . . . ?
C38A C36A C39A C40A 33.1(10) . . . . ?
C38A C36A C39A C41A -95.1(9) . . . . ?
Ir1B P1B C1B C2B 165.3(3) . . . . ?
Ir1B P1B C1B C6B -11.0(3) . . . . ?
Ir1B P1B C15B C16B -40.2(3) . . . . ?
Ir1B P1B C15B C17B 83.1(3) . . . . ?
Ir1B P1B C18B C19B 169.1(2) . . . . ?
Ir1B P1B C18B C20B 42.8(3) . . . . ?
Ir1B P2B C13B C8B -16.2(3) . . . . ?
Ir1B P2B C13B C12B 160.3(3) . . . . ?
Ir1B P2B C21B C22B 35.5(3) . . . . ?
Ir1B P2B C21B C23B 160.3(2) . . . . ?
Ir1B P2B C24B C25B 78.3(3) . . . . ?
Ir1B P2B C24B C26B -45.5(3) . . . . ?
Ir1B N1B C6B C1B 19.2(4) . . . . ?
Ir1B N1B C6B C5B -155.4(3) . . . . ?
Ir1B N1B C8B C9B -153.5(3) . . . . ?
Ir1B N1B C8B C13B 20.3(4) . . . . ?
P1B C1B C2B C3B -174.4(3) . . . . ?
P1B C1B C6B N1B -3.2(4) . . . . ?
P1B C1B C6B C5B 171.9(3) . . . . ?
O1B C36B C39B O2B 31.3(4) . . . . ?
O1B C36B C39B C40B -83.0(4) . . . . ?
O1B C36B C39B C41B 149.2(3) . . . . ?
N1B C8B C9B C10B 175.6(3) . . . . ?
N1B C8B C13B P2B 0.0(4) . . . . ?
N1B C8B C13B C12B -176.7(3) . . . . ?
C1B P1B C15B C16B 71.2(3) . . . . ?
C1B P1B C15B C17B -165.4(3) . . . . ?
C1B P1B C18B C19B 56.5(3) . . . . ?
C1B P1B C18B C20B -69.8(3) . . . . ?
C1B C2B C3B C4B 1.7(6) . . . . ?
C1B C2B C3B C7B -179.2(4) . . . . ?
C2B C1B C6B N1B -179.6(3) . . . . ?
C2B C1B C6B C5B -4.5(5) . . . . ?
C2B C3B C4B C5B -2.2(6) . . . . ?
C3B C4B C5B C6B -0.7(6) . . . . ?
C4B C5B C6B N1B 178.7(3) . . . . ?
C4B C5B C6B C1B 4.1(5) . . . . ?
C6B N1B C8B C9B 27.6(5) . . . . ?
C6B N1B C8B C13B -158.6(3) . . . . ?
C6B C1B C2B C3B 1.7(6) . . . . ?
C7B C3B C4B C5B 178.7(4) . . . . ?
C8B N1B C6B C1B -162.0(3) . . . . ?
C8B N1B C6B C5B 23.4(5) . . . . ?
C8B C9B C10B C11B 0.0(6) . . . . ?
C9B C8B C13B P2B 174.3(3) . . . . ?
C9B C8B C13B C12B -2.4(5) . . . . ?
C9B C10B C11B C12B -1.1(5) . . . . ?
C9B C10B C11B C14B 179.0(3) . . . . ?
C10B C11B C12B C13B 0.4(5) . . . . ?
C11B C12B C13B P2B -174.9(3) . . . . ?
C11B C12B C13B C8B 1.4(6) . . . . ?
C13B P2B C21B C22B -74.0(3) . . . . ?
C13B P2B C21B C23B 50.8(3) . . . . ?
C13B P2B C24B C25B -168.5(3) . . . . ?
C13B P2B C24B C26B 67.7(3) . . . . ?
C13B C8B C9B C10B 1.8(5) . . . . ?
C14B C11B C12B C13B -179.8(3) . . . . ?
C15B P1B C1B C2B 42.4(4) . . . . ?
C15B P1B C1B C6B -133.9(3) . . . . ?
C15B P1B C18B C19B -56.9(3) . . . . ?
C15B P1B C18B C20B 176.8(3) . . . . ?
C18B P1B C1B C2B -70.9(4) . . . . ?
C18B P1B C1B C6B 112.8(3) . . . . ?
C18B P1B C15B C16B -174.4(3) . . . . ?
C18B P1B C15B C17B -51.1(3) . . . . ?
C21B P2B C13B C8B 103.2(3) . . . . ?
C21B P2B C13B C12B -80.3(3) . . . . ?
C21B P2B C24B C25B -55.3(3) . . . . ?
C21B P2B C24B C26B -179.1(3) . . . . ?
C24B P2B C13B C8B -143.3(3) . . . . ?
C24B P2B C13B C12B 33.2(4) . . . . ?
C24B P2B C21B C22B 172.8(3) . . . . ?
C24B P2B C21B C23B -62.5(3) . . . . ?
C27B C28B C29B C30B 179.9(3) . . . . ?
C27B C28B C29B C34B -0.1(5) . . . . ?
C27B C28B B1B O1B 2.9(5) . . . . ?
C27B C28B B1B O2B -178.4(4) . . . . ?
C28B C29B C30B C31B -178.6(3) . . . . ?
C28B C29B C34B C33B 178.3(3) . . . . ?
C29B C28B B1B O1B -177.2(3) . . . . ?
C29B C28B B1B O2B 1.5(6) . . . . ?
C29B C30B C31B C32B 0.2(6) . . . . ?
C30B C29B C34B C33B -1.7(5) . . . . ?
C30B C31B C32B C33B -1.5(5) . . . . ?
C30B C31B C32B C35B 176.2(4) . . . . ?
C31B C32B C33B C34B 1.2(5) . . . . ?
C32B C33B C34B C29B 0.4(6) . . . . ?
C34B C29B C30B C31B 1.4(5) . . . . ?
C35B C32B C33B C34B -176.5(3) . . . . ?
C36B O1B B1B O2B 12.7(4) . . . . ?
C36B O1B B1B C28B -168.4(4) . . . . ?
C37B C36B C39B O2B -83.5(4) . . . . ?
C37B C36B C39B C40B 162.2(4) . . . . ?
C37B C36B C39B C41B 34.4(5) . . . . ?
C38B C36B C39B O2B 147.3(3) . . . . ?
C38B C36B C39B C40B 33.0(5) . . . . ?
C38B C36B C39B C41B -94.8(4) . . . . ?
C39B O2B B1B O1B 8.8(4) . . . . ?
C39B O2B B1B C28B -170.0(4) . . . . ?
B1B O1B C36B C37B 92.1(4) . . . . ?
B1B O1B C36B C38B -147.9(3) . . . . ?
B1B O1B C36B C39B -27.2(4) . . . . ?
B1B O2B C39B C36B -24.9(4) . . . . ?
B1B O2B C39B C40B 94.6(4) . . . . ?
B1B O2B C39B C41B -146.9(4) . . . . ?
B1B C28B C29B C30B 0.0(6) . . . . ?
B1B C28B C29B C34B -180.0(4) . . . . ?

_shelx_res_file                  
;
TITL CIL701 in P-1
CELL 1.54178 14.2754 16.7152 18.3801 66.601 89.641 87.421
ZERR 4 0.0005 0.0006 0.0007 0.002 0.002 0.002
LATT 1

SFAC C H B N O P Ir
UNIT 164 236 4 4 8 8 4
SADI C28 B1 C28 B1A
EADP B1 > C41A
EXYZ B1 B1A

L.S. 30
PLAN  20
SIZE 0.08 0.02 0.02
TEMP -163
acta
htab
wpdb -1
conf
BOND $H
fmap 2
OMIT -6 15 15
OMIT 15 -3 4
OMIT -8 1 17
OMIT 4 9 20
OMIT -14 7 1
OMIT 1 16 6
OMIT 1 11 20
OMIT -7 15 14
OMIT 2 11 20
OMIT 16 3 0
OMIT 1 1 16
OMIT 4 8 20
OMIT -14 7 4
OMIT -3 4 20
OMIT -2 -2 18
REM <HKL>F:/SingleCrystals/Working/CIL701_2/work/CIL701.hkl</HKL>

WGHT    0.027900
FVAR       0.06653   0.47356
IR1   7    0.697792   -0.074898    0.824325    11.00000    0.01096    0.00977 =
         0.01123   -0.00274   -0.00156   -0.00023
P1    6    0.554154   -0.104685    0.789269    11.00000    0.01105    0.01232 =
         0.01304   -0.00317   -0.00138   -0.00056
P2    6    0.836340   -0.078845    0.887687    11.00000    0.01155    0.01148 =
         0.01037   -0.00360   -0.00197    0.00065
N1    4    0.705781   -0.207611    0.893717    11.00000    0.01333    0.00987 =
         0.01437   -0.00354   -0.00273   -0.00075
C1    1    0.541534   -0.214604    0.864358    11.00000    0.01800    0.01153 =
         0.00759   -0.00343   -0.00042   -0.00365
C2    1    0.457651   -0.256909    0.881341    11.00000    0.01693    0.01691 =
         0.01421   -0.00813   -0.00257    0.00211
AFIX  43
H2    2    0.404860   -0.230523    0.847798    11.00000   -1.20000
AFIX   0
C3    1    0.447402   -0.335875    0.944993    11.00000    0.01818    0.01489 =
         0.01742   -0.00781    0.00447   -0.00384
C4    1    0.526428   -0.370911    0.993099    11.00000    0.02061    0.01374 =
         0.01445   -0.00373    0.00393   -0.00122
AFIX  43
H4    2    0.521828   -0.424297    1.038066    11.00000   -1.20000
AFIX   0
C5    1    0.610632   -0.331359    0.978095    11.00000    0.01842    0.01411 =
         0.01236   -0.00358   -0.00336    0.00086
AFIX  43
H5    2    0.662199   -0.357803    1.013128    11.00000   -1.20000
AFIX   0
C6    1    0.622639   -0.252891    0.912393    11.00000    0.01789    0.01184 =
         0.01604   -0.01006    0.00181   -0.00020
C7    1    0.355377   -0.381553    0.963442    11.00000    0.01938    0.01730 =
         0.02296   -0.00647    0.00473   -0.00459
AFIX 137
H7A   2    0.328528   -0.377689    1.011207    11.00000   -1.50000
H7B   2    0.366600   -0.443019    0.972304    11.00000   -1.50000
H7C   2    0.311575   -0.353449    0.918731    11.00000   -1.50000
AFIX   0
C8    1    0.794391   -0.248304    0.923082    11.00000    0.01509    0.01776 =
         0.00637   -0.00536   -0.00137    0.00092
C9    1    0.818265   -0.336861    0.943853    11.00000    0.01763    0.01535 =
         0.01279   -0.00686   -0.00099   -0.00373
AFIX  43
H9    2    0.771808   -0.374333    0.940674    11.00000   -1.20000
AFIX   0
C10   1    0.907985   -0.370904    0.968880    11.00000    0.02256    0.01449 =
         0.01026   -0.00395    0.00054    0.00067
AFIX  43
H10   2    0.921644   -0.431258    0.982185    11.00000   -1.20000
AFIX   0
C11   1    0.978992   -0.319473    0.975198    11.00000    0.01566    0.01672 =
         0.00794   -0.00205   -0.00101    0.00352
C12   1    0.956509   -0.230937    0.951950    11.00000    0.01670    0.01722 =
         0.00804   -0.00336    0.00090   -0.00325
AFIX  43
H12   2    1.004009   -0.193733    0.953779    11.00000   -1.20000
AFIX   0
C13   1    0.866805   -0.194832    0.926067    11.00000    0.01577    0.01355 =
         0.00729   -0.00128    0.00298   -0.00033
C14   1    1.076248   -0.356884    1.006048    11.00000    0.02188    0.01819 =
         0.02453    0.00026   -0.00187    0.00358
AFIX 137
H14A  2    1.079928   -0.370978    1.063076    11.00000   -1.50000
H14B  2    1.122619   -0.313907    0.978488    11.00000   -1.50000
H14C  2    1.089178   -0.409992    0.996556    11.00000   -1.50000
AFIX   0
C15   1    0.453084   -0.038880    0.801088    11.00000    0.01016    0.01683 =
         0.02754   -0.00618    0.00051   -0.00074
AFIX  13
H15   2    0.394914   -0.070927    0.803373    11.00000   -1.20000
AFIX   0
C16   1    0.463703   -0.027873    0.879502    11.00000    0.03234    0.03001 =
         0.03577   -0.01677    0.01004    0.00264
AFIX 137
H16A  2    0.473197   -0.085366    0.922994    11.00000   -1.50000
H16B  2    0.406863    0.001563    0.888920    11.00000   -1.50000
H16C  2    0.517837    0.007221    0.876722    11.00000   -1.50000
AFIX   0
C17   1    0.443745    0.049514    0.731371    11.00000    0.01489    0.01849 =
         0.03904   -0.00241   -0.00454    0.00218
AFIX 137
H17A  2    0.503020    0.078927    0.724486    11.00000   -1.50000
H17B  2    0.393538    0.085386    0.741770    11.00000   -1.50000
H17C  2    0.428674    0.041060    0.683035    11.00000   -1.50000
AFIX   0
C18   1    0.541391   -0.106035    0.690574    11.00000    0.01827    0.01793 =
         0.01804   -0.00681   -0.00103   -0.00312
AFIX  13
H18   2    0.544567   -0.044331    0.651245    11.00000   -1.20000
AFIX   0
C19   1    0.448924   -0.139397    0.675529    11.00000    0.02380    0.04330 =
         0.02549   -0.01952   -0.00457   -0.00607
AFIX 137
H19A  2    0.444946   -0.201083    0.710783    11.00000   -1.50000
H19B  2    0.445765   -0.133032    0.620237    11.00000   -1.50000
H19C  2    0.396608   -0.105525    0.685892    11.00000   -1.50000
AFIX   0
C20   1    0.624659   -0.157389    0.674764    11.00000    0.02807    0.03470 =
         0.02394   -0.01694    0.00205   -0.00478
AFIX 137
H20A  2    0.683245   -0.135412    0.685481    11.00000   -1.50000
H20B  2    0.622875   -0.150355    0.619248    11.00000   -1.50000
H20C  2    0.621246   -0.219328    0.709425    11.00000   -1.50000
AFIX   0
C21   1    0.824596   -0.049254    0.973869    11.00000    0.02069    0.01222 =
         0.01609   -0.00736   -0.00220    0.00343
AFIX  13
H21   2    0.819695    0.015892    0.953248    11.00000   -1.20000
AFIX   0
C22   1    0.733781   -0.083105    1.017399    11.00000    0.02040    0.03968 =
         0.01997   -0.01508    0.00220    0.00301
AFIX 137
H22A  2    0.680096   -0.055975    0.981801    11.00000   -1.50000
H22B  2    0.729052   -0.068457    1.063939    11.00000   -1.50000
H22C  2    0.733945   -0.146596    1.034375    11.00000   -1.50000
AFIX   0
C23   1    0.909143   -0.080239    1.030583    11.00000    0.02577    0.01834 =
         0.01377   -0.00863   -0.00151   -0.00348
AFIX 137
H23A  2    0.910395   -0.143944    1.058024    11.00000   -1.50000
H23B  2    0.904231   -0.053883    1.069588    11.00000   -1.50000
H23C  2    0.966943   -0.062732    1.000454    11.00000   -1.50000
AFIX   0
C24   1    0.938895   -0.023880    0.832118    11.00000    0.01072    0.01819 =
         0.01392   -0.00432   -0.00051   -0.00083
AFIX  13
H24   2    0.996017   -0.048371    0.866338    11.00000   -1.20000
AFIX   0
C25   1    0.930614    0.074368    0.810920    11.00000    0.01386    0.01949 =
         0.02069   -0.00173   -0.00200   -0.00863
AFIX 137
H25A  2    0.874459    0.099429    0.777898    11.00000   -1.50000
H25B  2    0.986230    0.101708    0.781668    11.00000   -1.50000
H25C  2    0.925844    0.084943    0.859605    11.00000   -1.50000
AFIX   0
C26   1    0.949454   -0.043625    0.758266    11.00000    0.01707    0.02929 =
         0.01859   -0.00674    0.00508   -0.00372
AFIX 137
H26A  2    0.954994   -0.106935    0.773801    11.00000   -1.50000
H26B  2    1.005845   -0.017118    0.729832    11.00000   -1.50000
H26C  2    0.894312   -0.019519    0.723680    11.00000   -1.50000
AFIX   0
C27   1    0.692431    0.041151    0.765105    11.00000    0.00695    0.02802 =
         0.01331   -0.01608   -0.00024   -0.00008
C28   1    0.689253    0.127280    0.723435    11.00000    0.00876    0.00945 =
         0.01445   -0.00091   -0.00040    0.00045
C29   1    0.696474    0.162855    0.636203    11.00000    0.00638    0.01519 =
         0.01651   -0.00573   -0.00059   -0.00059
C30   1    0.694253    0.253060    0.590434    11.00000    0.01825    0.01154 =
         0.01176   -0.00387    0.00024   -0.00187
AFIX  43
H30   2    0.688817    0.292541    0.615959    11.00000   -1.20000
AFIX   0
C31   1    0.699853    0.285188    0.508893    11.00000    0.01716    0.01715 =
         0.01878   -0.00382    0.00024   -0.00153
AFIX  43
H31   2    0.698649    0.346573    0.479648    11.00000   -1.20000
AFIX   0
C32   1    0.707176    0.230949    0.468202    11.00000    0.00816    0.01708 =
         0.01803   -0.00779    0.00194   -0.00161
C33   1    0.711043    0.141900    0.512858    11.00000    0.01069    0.01782 =
         0.01874   -0.00912   -0.00025    0.00228
AFIX  43
H33   2    0.717488    0.103097    0.486684    11.00000   -1.20000
AFIX   0
C34   1    0.705725    0.107804    0.595130    11.00000    0.01278    0.01398 =
         0.01945   -0.00612    0.00091    0.00139
AFIX  43
H34   2    0.708391    0.046330    0.623993    11.00000   -1.20000
AFIX   0
C35   1    0.707076    0.267943    0.378888    11.00000    0.02680    0.02383 =
         0.01764   -0.00868    0.00006   -0.00263
AFIX 137
H35A  2    0.642268    0.277858    0.358905    11.00000   -1.50000
H35B  2    0.740327    0.226661    0.360906    11.00000   -1.50000
H35C  2    0.738568    0.323366    0.358771    11.00000   -1.50000
AFIX   0
PART 1
B1    3    0.678940    0.179833    0.775594    21.00000    0.03870    0.01710 =
         0.01766   -0.00835   -0.00032    0.00185
O1    5    0.683549    0.139584    0.857581    21.00000    0.03870    0.01710 =
         0.01766   -0.00835   -0.00032    0.00185
O2    5    0.660789    0.269080    0.751009    21.00000    0.03870    0.01710 =
         0.01766   -0.00835   -0.00032    0.00185
C36   1    0.644923    0.201396    0.889592    21.00000    0.03870    0.01710 =
         0.01766   -0.00835   -0.00032    0.00185
C37   1    0.541734    0.186045    0.901811    21.00000    0.03870    0.01710 =
         0.01766   -0.00835   -0.00032    0.00185
AFIX 137
H37A  2    0.510810    0.200240    0.850445    21.00000   -1.50000
H37B  2    0.514103    0.223248    0.926979    21.00000   -1.50000
H37C  2    0.533175    0.124663    0.935957    21.00000   -1.50000
AFIX   0
C38   1    0.691648    0.181928    0.969337    21.00000    0.03870    0.01710 =
         0.01766   -0.00835   -0.00032    0.00185
AFIX 137
H38A  2    0.678966    0.122325    1.005949    21.00000   -1.50000
H38B  2    0.666597    0.223289    0.991056    21.00000   -1.50000
H38C  2    0.759490    0.187625    0.962390    21.00000   -1.50000
AFIX   0
C39   1    0.665806    0.290586    0.820726    21.00000    0.03870    0.01710 =
         0.01766   -0.00835   -0.00032    0.00185
C40   1    0.765451    0.319736    0.824136    21.00000    0.03870    0.01710 =
         0.01766   -0.00835   -0.00032    0.00185
AFIX 137
H40A  2    0.810352    0.270154    0.834903    21.00000   -1.50000
H40B  2    0.769746    0.341158    0.866444    21.00000   -1.50000
H40C  2    0.779921    0.366522    0.773241    21.00000   -1.50000
AFIX   0
C41   1    0.595844    0.364657    0.810724    21.00000    0.03870    0.01710 =
         0.01766   -0.00835   -0.00032    0.00185
AFIX 137
H41A  2    0.612392    0.416560    0.764521    21.00000   -1.50000
H41B  2    0.596732    0.377526    0.858287    21.00000   -1.50000
H41C  2    0.532947    0.348018    0.802866    21.00000   -1.50000
AFIX   0
SAME 0.005 0.04 B1 > C41
PART 0
PART 2
B1A   3    0.678940    0.179833    0.775594   -21.00000    0.03870    0.01710 =
         0.01766   -0.00835   -0.00032    0.00185
O1A   5    0.679748    0.139062    0.857554   -21.00000    0.03870    0.01710 =
         0.01766   -0.00835   -0.00032    0.00185
O2A   5    0.674741    0.270189    0.748019   -21.00000    0.03870    0.01710 =
         0.01766   -0.00835   -0.00032    0.00185
C36A  1    0.657189    0.207679    0.886342   -21.00000    0.03870    0.01710 =
         0.01766   -0.00835   -0.00032    0.00185
C37A  1    0.552683    0.209273    0.898524   -21.00000    0.03870    0.01710 =
         0.01766   -0.00835   -0.00032    0.00185
AFIX 137
H37D  2    0.520274    0.229689    0.847051   -21.00000   -1.50000
H37E  2    0.536109    0.248815    0.924664   -21.00000   -1.50000
H37F  2    0.533743    0.150352    0.931773   -21.00000   -1.50000
AFIX   0
C38A  1    0.713297    0.186124    0.962414   -21.00000    0.03870    0.01710 =
         0.01766   -0.00835   -0.00032    0.00185
AFIX 137
H38D  2    0.695041    0.129855    1.002180   -21.00000   -1.50000
H38E  2    0.700636    0.231769    0.982453   -21.00000   -1.50000
H38F  2    0.780360    0.182860    0.951615   -21.00000   -1.50000
AFIX   0
C39A  1    0.690205    0.291556    0.816781   -21.00000    0.03870    0.01710 =
         0.01766   -0.00835   -0.00032    0.00185
C40A  1    0.795757    0.304389    0.819069   -21.00000    0.03870    0.01710 =
         0.01766   -0.00835   -0.00032    0.00185
AFIX 137
H40D  2    0.830796    0.251264    0.822336   -21.00000   -1.50000
H40E  2    0.810711    0.316563    0.865529   -21.00000   -1.50000
H40F  2    0.813166    0.353536    0.770803   -21.00000   -1.50000
AFIX   0
C41A  1    0.634709    0.374185    0.807082   -21.00000    0.03870    0.01710 =
         0.01766   -0.00835   -0.00032    0.00185
AFIX 137
H41D  2    0.665172    0.424513    0.768103   -21.00000   -1.50000
H41E  2    0.631916    0.379859    0.858119   -21.00000   -1.50000
H41F  2    0.570980    0.371874    0.788722   -21.00000   -1.50000
AFIX   0

PART 0
IR1B  7    0.798982    0.715183    0.534949    11.00000    0.01096    0.01177 =
         0.00788   -0.00261    0.00010   -0.00172
P1B   6    0.939822    0.759244    0.560900    11.00000    0.01106    0.01384 =
         0.01080   -0.00299   -0.00019   -0.00198
P2B   6    0.663933    0.642766    0.544762    11.00000    0.01108    0.01180 =
         0.00988   -0.00376   -0.00039   -0.00136
O1B   5    0.813822    0.645423    0.359305    11.00000    0.03415    0.01611 =
         0.01434   -0.00700    0.00451   -0.00198
O2B   5    0.824546    0.749911    0.232907    11.00000    0.03762    0.01384 =
         0.01318   -0.00667    0.00367   -0.00435
N1B   4    0.796523    0.651650    0.657078    11.00000    0.00988    0.01477 =
         0.00993   -0.00270    0.00052   -0.00266
C1B   1    0.959239    0.683673    0.663307    11.00000    0.01440    0.01020 =
         0.01458   -0.00542   -0.00124   -0.00012
C2B   1    1.044110    0.669148    0.703028    11.00000    0.01327    0.01725 =
         0.01771   -0.00511   -0.00162   -0.00264
AFIX  43
H2B   2    1.094770    0.704092    0.677261    11.00000   -1.20000
AFIX   0
C3B   1    1.058729    0.605284    0.779480    11.00000    0.01775    0.01352 =
         0.01376   -0.00530   -0.00231    0.00231
C4B   1    0.982685    0.554701    0.813174    11.00000    0.02605    0.01473 =
         0.00764   -0.00083   -0.00148    0.00332
AFIX  43
H4B   2    0.990398    0.509141    0.864387    11.00000   -1.20000
AFIX   0
C5B   1    0.896583    0.567714    0.775576    11.00000    0.01918    0.01420 =
         0.01457   -0.00273    0.00022    0.00073
AFIX  43
H5B   2    0.847247    0.530761    0.801103    11.00000   -1.20000
AFIX   0
C6B   1    0.880600    0.634591    0.700273    11.00000    0.01235    0.01295 =
         0.01396   -0.00561    0.00124   -0.00078
C7B   1    1.151816    0.591041    0.822434    11.00000    0.02139    0.02322 =
         0.01570   -0.00543   -0.00429   -0.00124
AFIX 137
H7BA  2    1.202560    0.606256    0.783798    11.00000   -1.50000
H7BB  2    1.160378    0.529634    0.858834    11.00000   -1.50000
H7BC  2    1.152910    0.627992    0.852542    11.00000   -1.50000
AFIX   0
C8B   1    0.709696    0.625444    0.694183    11.00000    0.01738    0.00858 =
         0.01382   -0.00139   -0.00059    0.00105
C9B   1    0.688914    0.614443    0.772338    11.00000    0.01530    0.01685 =
         0.01148   -0.00445   -0.00046    0.00087
AFIX  43
H9B   2    0.736886    0.621017    0.804863    11.00000   -1.20000
AFIX   0
C10B  1    0.601025    0.594451    0.802699    11.00000    0.02114    0.01644 =
         0.01081   -0.00427    0.00204    0.00200
AFIX  43
H10B  2    0.589675    0.587550    0.855802    11.00000   -1.20000
AFIX   0
C11B  1    0.527533    0.583909    0.757755    11.00000    0.01887    0.01286 =
         0.01134    0.00036    0.00414   -0.00048
C12B  1    0.547558    0.596218    0.680418    11.00000    0.01219    0.01586 =
         0.01765   -0.00731   -0.00132   -0.00063
AFIX  43
H12B  2    0.498959    0.589851    0.648313    11.00000   -1.20000
AFIX   0
C13B  1    0.635569    0.617476    0.647603    11.00000    0.01219    0.01283 =
         0.00834   -0.00452    0.00004    0.00465
C14B  1    0.430599    0.560445    0.791105    11.00000    0.01811    0.03768 =
         0.01803   -0.00635    0.00732   -0.00671
AFIX 137
H14D  2    0.431245    0.498329    0.826074    11.00000   -1.50000
H14E  2    0.385680    0.572445    0.747520    11.00000   -1.50000
H14F  2    0.412119    0.595372    0.821311    11.00000   -1.50000
AFIX   0
C15B  1    1.042439    0.744142    0.505680    11.00000    0.01409    0.02516 =
         0.01590   -0.00580   -0.00016    0.00047
AFIX  13
H15B  2    1.100271    0.743161    0.536500    11.00000   -1.20000
AFIX   0
C16B  1    1.038244    0.656601    0.499198    11.00000    0.02711    0.03718 =
         0.02547   -0.01442    0.00659    0.00537
AFIX 137
H16D  2    1.032618    0.610384    0.552252    11.00000   -1.50000
H16E  2    1.095623    0.645473    0.474495    11.00000   -1.50000
H16F  2    0.983782    0.657444    0.466663    11.00000   -1.50000
AFIX   0
C17B  1    1.047661    0.818948    0.423924    11.00000    0.01618    0.03540 =
         0.01594   -0.00308    0.00899   -0.00604
AFIX 137
H17D  2    0.989008    0.824331    0.394579    11.00000   -1.50000
H17E  2    1.100157    0.806856    0.394617    11.00000   -1.50000
H17F  2    1.057162    0.873563    0.430218    11.00000   -1.50000
AFIX   0
C18B  1    0.944019    0.870961    0.557295    11.00000    0.02343    0.01329 =
         0.01637   -0.00119   -0.00284   -0.00347
AFIX  13
H18B  2    0.939636    0.911734    0.500151    11.00000   -1.20000
AFIX   0
C19B  1    1.035161    0.888812    0.590336    11.00000    0.02514    0.01620 =
         0.02721   -0.00634   -0.00638   -0.00470
AFIX 137
H19D  2    1.040639    0.851899    0.647089    11.00000   -1.50000
H19E  2    1.034630    0.950342    0.582515    11.00000   -1.50000
H19F  2    1.088611    0.875632    0.562574    11.00000   -1.50000
AFIX   0
C20B  1    0.858667    0.891288    0.597588    11.00000    0.02547    0.02753 =
         0.03671   -0.01975   -0.00033    0.00204
AFIX 137
H20D  2    0.801659    0.881364    0.573522    11.00000   -1.50000
H20E  2    0.858241    0.952397    0.591108    11.00000   -1.50000
H20F  2    0.860944    0.853239    0.654173    11.00000   -1.50000
AFIX   0
C21B  1    0.680445    0.537304    0.535579    11.00000    0.01999    0.01309 =
         0.01537   -0.00655    0.00195    0.00063
AFIX  13
H21B  2    0.683691    0.549667    0.477761    11.00000   -1.20000
AFIX   0
C22B  1    0.773438    0.492118    0.573531    11.00000    0.02347    0.02025 =
         0.03305   -0.01343    0.00021    0.00352
AFIX 137
H22D  2    0.825045    0.528903    0.546588    11.00000   -1.50000
H22E  2    0.781013    0.435875    0.568702    11.00000   -1.50000
H22F  2    0.774058    0.482517    0.629710    11.00000   -1.50000
AFIX   0
C23B  1    0.599023    0.477442    0.569782    11.00000    0.02619    0.01119 =
         0.02180   -0.00709   -0.00491   -0.00372
AFIX 137
H23D  2    0.602021    0.454158    0.627815    11.00000   -1.50000
H23E  2    0.603494    0.429123    0.552320    11.00000   -1.50000
H23F  2    0.539429    0.510721    0.551108    11.00000   -1.50000
AFIX   0
C24B  1    0.558444    0.697773    0.486318    11.00000    0.00945    0.02073 =
         0.01514   -0.00703    0.00022   -0.00259
AFIX  13
H24B  2    0.503685    0.661608    0.510662    11.00000   -1.20000
AFIX   0
C25B  1    0.566686    0.705849    0.400588    11.00000    0.01329    0.02723 =
         0.01486   -0.00711   -0.00519   -0.00023
AFIX 137
H25D  2    0.621380    0.739370    0.376150    11.00000   -1.50000
H25E  2    0.509906    0.735835    0.370696    11.00000   -1.50000
H25F  2    0.574048    0.647509    0.400057    11.00000   -1.50000
AFIX   0
C26B  1    0.541389    0.786100    0.490228    11.00000    0.02249    0.01758 =
         0.02004   -0.00556   -0.00224    0.00326
AFIX 137
H26D  2    0.533449    0.778361    0.545592    11.00000   -1.50000
H26E  2    0.484580    0.814936    0.459710    11.00000   -1.50000
H26F  2    0.595106    0.822130    0.467910    11.00000   -1.50000
AFIX   0
C27B  1    0.802281    0.766976    0.427971    11.00000    0.00859    0.01443 =
         0.02004   -0.01169   -0.00161   -0.00025
C28B  1    0.807218    0.801857    0.349173    11.00000    0.00838    0.01492 =
         0.01149   -0.00239   -0.00065    0.00033
C29B  1    0.804238    0.898479    0.305748    11.00000    0.00623    0.01789 =
         0.01046   -0.00196   -0.00119    0.00034
C30B  1    0.809326    0.938382    0.223034    11.00000    0.01450    0.01192 =
         0.01441   -0.00290   -0.00124   -0.00050
AFIX  43
H30B  2    0.813443    0.903445    0.192975    11.00000   -1.20000
AFIX   0
C31B  1    0.808403    1.028188    0.184793    11.00000    0.00726    0.02522 =
         0.01509   -0.00490   -0.00011    0.00042
AFIX  43
H31B  2    0.811725    1.053489    0.128587    11.00000   -1.20000
AFIX   0
C32B  1    0.802833    1.082867    0.225044    11.00000    0.00528    0.01519 =
         0.02452   -0.00385    0.00175   -0.00045
C33B  1    0.795768    1.043378    0.307025    11.00000    0.01155    0.01826 =
         0.02288   -0.01101   -0.00391    0.00264
AFIX  43
H33B  2    0.790557    1.078868    0.336528    11.00000   -1.20000
AFIX   0
C34B  1    0.796141    0.953574    0.346720    11.00000    0.01400    0.01743 =
         0.01174   -0.00445    0.00003   -0.00035
AFIX  43
H34B  2    0.790811    0.928747    0.402798    11.00000   -1.20000
AFIX   0
C35B  1    0.807772    1.180383    0.183249    11.00000    0.02408    0.01961 =
         0.03129   -0.00647    0.00042   -0.00013
AFIX 137
H35D  2    0.873244    1.196451    0.180897    11.00000   -1.50000
H35E  2    0.771047    1.208724    0.212337    11.00000   -1.50000
H35F  2    0.782241    1.199444    0.129311    11.00000   -1.50000
AFIX   0
C36B  1    0.843114    0.599082    0.309453    11.00000    0.04333    0.01344 =
         0.01660   -0.00771    0.00701   -0.00170
C37B  1    0.948108    0.581386    0.320071    11.00000    0.04156    0.02267 =
         0.03252   -0.00830    0.00126    0.00477
AFIX 137
H37G  2    0.979398    0.636884    0.301436    11.00000   -1.50000
H37H  2    0.969741    0.547918    0.289346    11.00000   -1.50000
H37I  2    0.963180    0.547895    0.376306    11.00000   -1.50000
AFIX   0
C38B  1    0.791555    0.514467    0.337085    11.00000    0.05155    0.02044 =
         0.02448   -0.00727    0.00779   -0.00585
AFIX 137
H38G  2    0.808901    0.478260    0.392337    11.00000   -1.50000
H38H  2    0.808827    0.482871    0.303688    11.00000   -1.50000
H38I  2    0.723753    0.527812    0.333015    11.00000   -1.50000
AFIX   0
C39B  1    0.813531    0.666659    0.225648    11.00000    0.04148    0.01297 =
         0.01657   -0.00758    0.00372   -0.00268
C40B  1    0.709938    0.664628    0.205247    11.00000    0.05701    0.02769 =
         0.02762   -0.01121   -0.00775   -0.00721
AFIX 137
H40G  2    0.670857    0.667574    0.248218    11.00000   -1.50000
H40H  2    0.699245    0.610383    0.198636    11.00000   -1.50000
H40I  2    0.693492    0.714630    0.155844    11.00000   -1.50000
AFIX   0
C41B  1    0.874472    0.663707    0.158967    11.00000    0.06749    0.02031 =
         0.02391   -0.01306    0.01452   -0.00237
AFIX 137
H41G  2    0.848195    0.704972    0.108062    11.00000   -1.50000
H41H  2    0.876583    0.604605    0.159944    11.00000   -1.50000
H41I  2    0.938084    0.679632    0.165732    11.00000   -1.50000
AFIX   0
B1B   3    0.815834    0.733896    0.312941    11.00000    0.01544    0.01764 =
         0.01349   -0.00441   -0.00004   -0.00032
HKLF 4

REM  CIL701 in P-1
REM R1 =  0.0258 for    9573 Fo > 4sig(Fo)  and  0.0375 for all   11999 data
REM    876 parameters refined using     25 restraints

END

WGHT      0.0279      0.0000

REM No hydrogen bonds found for HTAB generation

REM Highest difference peak  0.666,  deepest hole -0.710,  1-sigma level  0.097
Q1    1   0.6486 -0.0522  0.8716  11.00000  0.05    0.67
Q2    1   0.7411 -0.1093  0.7919  11.00000  0.05    0.64
Q3    1   0.8439  0.6814  0.5048  11.00000  0.05    0.64
Q4    1   0.7522 -0.0283  0.7713  11.00000  0.05    0.60
Q5    1   0.7422  0.7349  0.5901  11.00000  0.05    0.58
Q6    1   0.7428  0.6716  0.5796  11.00000  0.05    0.57
Q7    1   0.7406  0.7194  0.4824  11.00000  0.05    0.53
Q8    1   0.8572  0.7182  0.5799  11.00000  0.05    0.51
Q9    1   0.6400 -0.1183  0.8694  11.00000  0.05    0.51
Q10   1   0.7466  0.7785  0.4793  11.00000  0.05    0.48
Q11   1   0.8600  0.7551  0.4795  11.00000  0.05    0.48
Q12   1   0.6402 -0.0119  0.7708  11.00000  0.05    0.47
Q13   1   0.7231  0.6689  0.5148  11.00000  0.05    0.46
Q14   1   1.2062  0.5468  0.8067  11.00000  0.05    0.46
Q15   1   0.9845  0.7216  0.5383  11.00000  0.05    0.45
Q16   1   0.7644 -0.0135  0.8197  11.00000  0.05    0.45
Q17   1   0.7538 -0.1411  0.8801  11.00000  0.05    0.45
Q18   1   0.5117 -0.0815  0.8084  11.00000  0.05    0.44
Q19   1   0.8561  0.6500  0.5850  11.00000  0.05    0.43
Q20   1   0.6946  0.1575  0.7518  11.00000  0.05    0.42
;
_shelx_res_checksum              22659
_shelx_hkl_file                  
;
  -1   0   0    0.43    0.28
  -1   0   0   -0.08    0.26
  -1   0   0   -0.45    0.29
  -1   0   0   -0.02    0.29
  -1   0   0    0.02    0.30
  -1   0   0   -0.01    0.30
  -1   0   0   -0.32    0.25
  -2   0   0  264.16    9.92
  -2   0   0  276.43   10.05
  -2   0   0  263.99    9.60
  -2   0   0  277.37   10.04
  -2   0   0  283.66    9.78
  -2   0   0  273.97    9.22
  -2   0   0  263.37    9.86
  -3   0   0   -0.45    0.83
  -3   0   0    1.25    0.76
  -3   0   0    0.14    0.75
  -3   0   0    1.27    0.82
  -3   0   0   -0.47    0.79
  -3   0   0   -1.06    0.78
  -3   0   0    0.34    0.83
  -4   0   0   46.05    2.76
  -4   0   0   45.93    2.78
  -4   0   0   41.99    2.78
  -4   0   0   43.20    2.72
  -4   0   0   43.00    2.54
  -4   0   0   40.79    2.53
  -4   0   0   42.68    2.75
  -5   0   0   -1.20    1.35
  -5   0   0   -0.09    1.23
  -5   0   0    0.34    1.29
  -5   0   0   -0.07    1.40
  -5   0   0   -0.21    1.45
  -5   0   0    1.44    1.42
  -5   0   0    1.33    1.24
  -6   0   0  127.79    6.11
  -6   0   0  118.44    6.13
  -6   0   0  115.73    5.85
  -6   0   0  120.96    5.73
  -6   0   0  118.68    6.14
  -6   0   0  117.99    5.48
  -6   0   0  118.72    5.86
  -7   0   0    1.04    1.88
  -7   0   0    1.32    2.11
  -7   0   0    2.54    2.06
  -7   0   0    1.80    2.17
  -7   0   0    2.10    2.14
  -7   0   0    0.50    1.87
   7   0   0   -1.07    2.33
  -8   0   0  678.83   24.67
  -8   0   0  684.81   25.99
  -8   0   0  715.81   27.00
  -8   0   0  687.64   27.13
   8   0   0  697.66   26.75
   8   0   0  734.23   27.33
  -9   0   0    0.61    1.39
  -9   0   0    0.62    1.73
  -9   0   0    0.31    1.70
  -9   0   0    0.33    1.12
  -9   0   0   -1.12    3.06
  -9   0   0    0.08    3.17
   9   0   0    0.55    3.63
   9   0   0   -1.20    3.65
 -10   0   0   73.93    4.81
 -10   0   0  109.62    4.31
 -10   0   0  100.21    8.14
 -10   0   0  106.23    5.36
  10   0   0  112.79    8.71
  10   0   0  111.92    8.78
 -11   0   0    0.87    2.51
 -11   0   0    0.37    1.58
 -11   0   0    1.84    2.42
 -12   0   0  168.55    8.02
 -12   0   0  168.70    6.72
 -10   1   0    1.00    1.98
 -10   1   0    0.44    1.32
   8  -1   0  129.71    7.61
  -8   1   0  124.71    7.04
  -8   1   0  115.52    6.81
  -8   1   0  121.00    7.14
  -8   1   0  119.77    6.92
  -7   1   0  213.60    8.88
  -7   1   0  214.29    9.77
  -7   1   0  222.93    9.95
  -7   1   0  211.26    9.36
  -7   1   0  207.26    9.82
  -7   1   0  225.53    9.83
  -6   1   0   99.24    5.36
  -6   1   0   98.45    5.49
  -6   1   0  103.89    5.44
  -6   1   0   92.91    5.14
  -6   1   0   98.06    5.39
  -6   1   0  107.69    4.99
  -6   1   0   98.68    5.33
  -5   1   0  111.83    5.33
  -5   1   0  108.48    4.92
  -5   1   0  101.93    5.04
  -5   1   0  113.27    5.34
  -5   1   0  109.28    5.37
  -5   1   0  112.34    5.57
  -5   1   0  107.02    5.27
  -4   1   0   86.39    4.39
  -4   1   0   83.23    3.98
  -4   1   0   90.12    4.24
  -4   1   0   87.14    4.18
  -4   1   0   84.18    3.89
  -4   1   0   83.69    4.09
  -4   1   0   86.00    4.21
  -3   1   0    3.76    1.06
  -3   1   0    1.77    0.87
  -3   1   0    1.96    0.84
  -3   1   0    3.44    0.97
  -3   1   0    2.59    1.07
  -3   1   0    2.66    0.87
  -3   1   0    3.42    1.01
  -2   1   0   22.98    1.65
  -2   1   0   23.21    1.54
  -2   1   0   24.38    1.52
  -2   1   0   24.48    1.40
  -2   1   0   23.72    1.64
  -2   1   0   21.64    1.37
  -2   1   0   24.48    1.58
   1  -1   0  224.80    8.04
   1  -1   0  220.93    9.63
   1  -1   0  212.08    8.00
   1  -1   0  214.83    8.02
   1  -1   0  222.82    8.04
   1  -1   0  232.00    9.63
   1  -1   0  211.04    8.54
   1  -1   0  221.84    7.50
  -1   1   0  217.19    7.97
  -1   1   0  225.29    8.48
  -1   1   0  214.15    9.57
  -1   1   0  232.91    8.01
  -1   1   0  230.61    7.96
  -1   1   0  217.63    7.82
  -1   1   0  224.19    8.18
  -1   1   0  215.67    7.97
  -1   1   0  219.24    9.55
  -1   1   0  210.60    7.98
  -1   1   0  226.26    8.50
   0  -1   0   62.75    2.49
   0  -1   0   66.82    2.50
   0  -1   0   58.31    2.25
   0  -1   0   59.74    2.48
   0  -1   0   62.56    2.65
   0  -1   0   62.73    2.99
   0  -1   0   59.15    2.29
   0  -1   0   61.31    2.49
   0   1   0   65.92    2.49
   0   1   0   61.04    2.48
   0   1   0   61.07    2.48
   0   1   0   59.24    2.31
   0   1   0   61.31    2.96
   0   1   0   63.23    2.64
   0   1   0   59.08    2.46
   0   1   0   59.46    2.63
   0   1   0   59.40    2.47
  -1  -1   0  380.52   14.43
  -1  -1   0  370.02   13.55
  -1  -1   0  394.19   13.54
  -1  -1   0  364.10   16.27
  -1  -1   0  363.07   12.45
  -1  -1   0  385.56   13.57
  -1  -1   0  356.12   12.93
  -1  -1   0  383.70   14.45
  -1  -1   0  384.35   16.26
  -1  -1   0  379.79   12.94
   1   1   0  365.81   14.44
   1   1   0  350.60   13.33
   1   1   0  362.01   13.57
   1   1   0  388.34   16.31
   1   1   0  377.16   13.49
   1   1   0  374.07   13.29
   1   1   0  374.80   13.54
   1   1   0  396.44   16.29
   1   1   0  375.63   13.58
   1   1   0  381.62   13.60
  -2  -1   0  276.07    9.98
  -2  -1   0  285.76   10.18
  -2  -1   0  282.86   10.49
  -2  -1   0  288.56    9.72
  -2  -1   0  295.20   10.60
   2   1   0  295.15   10.39
   2   1   0  275.59   10.37
   2   1   0  291.70   12.43
   2   1   0  283.52   10.38
   2   1   0  291.74   10.39
   2   1   0  258.82   11.01
  -3  -1   0   22.31    1.95
  -3  -1   0   27.33    1.63
  -3  -1   0   24.75    2.01
  -3  -1   0   26.34    2.00
  -3  -1   0   26.19    1.76
   3   1   0   26.76    1.74
   3   1   0   24.34    1.96
   3   1   0   25.59    1.87
   3   1   0   26.65    1.64
   3   1   0   26.01    1.50
   3   1   0   26.18    1.47
  -4  -1   0  370.72   13.58
  -4  -1   0  360.47   12.84
  -4  -1   0  369.34   14.04
  -4  -1   0  354.70   13.31
  -4  -1   0  380.00   14.04
  -4  -1   0  369.58   11.12
   4   1   0  353.59   13.79
   4   1   0  381.50   16.08
   4   1   0  361.77   13.40
   4   1   0  373.42   13.37
   4   1   0  365.10   16.05
  -5  -1   0   92.57    4.74
  -5  -1   0   82.32    4.07
  -5  -1   0   77.61    3.93
  -5  -1   0   92.15    4.74
  -5  -1   0   93.23    4.66
   5   1   0   80.58    4.46
   5   1   0   83.64    3.62
   5   1   0   80.69    4.22
   5   1   0   81.27    3.55
   5   1   0   84.27    4.47
   5   1   0   85.41    4.26
  -6  -1   0   23.86    3.04
  -6  -1   0   22.40    3.08
  -6  -1   0   24.63    2.70
  -6  -1   0   23.28    2.53
  -6  -1   0   22.21    3.10
   6   1   0   22.10    3.00
   6   1   0   23.32    2.22
   6   1   0   22.71    2.18
   6   1   0   21.86    1.94
   6   1   0   22.86    3.10
   6   1   0   21.94    1.88
  -7  -1   0    1.22    2.18
  -7  -1   0   -1.36    2.16
  -7  -1   0    0.21    2.20
  -7  -1   0    0.81    1.92
  -7  -1   0    0.35    1.83
   7   1   0    0.40    1.36
   7   1   0   -0.15    1.25
   7   1   0    0.04    1.31
   7   1   0   -1.16    2.36
   7   1   0   -0.63    2.27
   7   1   0    0.02    1.53
  -8  -1   0   28.32    3.97
  -8  -1   0   32.00    4.52
  -8  -1   0   29.10    4.34
   8   1   0   28.65    3.01
   8   1   0   30.34    4.07
   8   1   0   30.88    4.00
   8   1   0   33.09    2.87
  -9  -1   0   16.45    2.25
  -9  -1   0   20.12    3.61
  -9  -1   0   23.16    2.20
  -9  -1   0   23.28    3.11
  -9  -1   0   20.54    3.63
   9   1   0   25.54    3.20
   9   1   0   25.01    4.30
   9   1   0   26.23    4.27
 -10  -1   0   23.80    2.63
 -10  -1   0   18.59    2.29
 -10  -1   0   21.88    2.67
 -10  -1   0   23.56    2.74
 -10  -1   0   24.62    4.48
  10   1   0   20.80    4.70
  10   1   0   35.63    5.79
  10   1   0   27.33    5.02
 -11  -1   0   44.64    3.52
 -11  -1   0   47.69    3.20
 -11  -1   0   50.86    4.34
 -11  -1   0   51.62    4.57
  11   1   0   16.55    5.76
 -12  -1   0   40.84    3.31
 -12  -1   0   42.02    4.75
 -13  -1   0   94.00    4.58
 -13  -1   0   85.05    6.12
  10  -2   0    6.43    4.86
 -10   2   0    2.72    2.01
 -10   2   0    6.18    1.60
   9  -2   0    3.27    4.11
  -9   2   0    2.06    1.29
  -9   2   0    6.50    3.29
  -9   2   0    1.22    2.09
  -9   2   0    4.21    3.39
  -9   2   0    0.76    1.74
   8  -2   0   84.31    6.60
   8  -2   0   90.42    6.07
  -8   2   0   84.51    6.00
  -8   2   0   81.12    6.11
  -8   2   0   80.95    5.83
  -8   2   0   80.91    5.90
   7  -2   0   56.05    3.32
   7  -2   0   53.23    4.45
  -7   2   0   60.81    4.40
  -7   2   0   52.79    4.80
  -7   2   0   57.12    4.52
  -7   2   0   57.44    4.62
   6  -2   0   68.85    3.27
   6  -2   0   70.56    3.79
   6  -2   0   74.05    4.37
   6  -2   0   68.68    3.78
  -6   2   0   72.81    4.42
  -6   2   0   68.96    4.31
  -6   2   0   71.53    4.54
  -6   2   0   80.82    4.80
  -6   2   0   73.69    4.96
   5  -2   0   54.74    2.46
   5  -2   0   54.93    2.96
   5  -2   0   53.42    2.65
   5  -2   0   51.91    2.98
   5  -2   0   50.15    3.35
  -5   2   0   54.04    3.63
  -5   2   0   48.11    3.64
  -5   2   0   56.79    3.83
  -5   2   0   52.25    3.53
  -5   2   0   49.47    3.30
   4  -2   0    9.06    1.36
   4  -2   0    7.96    1.38
   4  -2   0   10.66    1.53
   4  -2   0    9.42    1.42
   4  -2   0    7.42    1.14
  -4   2   0    7.77    0.63
  -4   2   0    7.94    1.30
  -4   2   0   11.27    1.72
  -4   2   0    9.07    1.72
  -4   2   0    8.14    0.64
  -4   2   0    9.47    1.57
  -4   2   0    9.09    1.57
   3  -2   0   35.73    2.36
   3  -2   0   37.68    2.30
   3  -2   0   36.94    2.12
   3  -2   0   38.12    2.06
   3  -2   0   39.69    1.96
   3  -2   0   36.65    2.28
  -3   2   0   37.86    2.54
  -3   2   0   35.33    2.10
  -3   2   0   34.52    2.40
  -3   2   0   38.44    2.65
  -3   2   0   39.21    1.46
  -3   2   0   38.78    2.37
   2  -2   0    4.33    0.84
   2  -2   0    4.65    0.80
   2  -2   0    5.08    0.87
   2  -2   0    4.34    0.83
   2  -2   0    3.47    0.70
   2  -2   0    4.24    0.89
   2  -2   0    2.81    0.80
   2  -2   0    2.40    0.91
  -2   2   0    4.63    1.00
  -2   2   0    4.56    0.68
  -2   2   0    3.44    0.50
  -2   2   0    5.40    0.60
  -2   2   0    3.75    0.96
  -2   2   0    3.34    0.91
  -2   2   0    4.78    0.68
  -2   2   0    4.53    0.70
  -2   2   0    6.00    0.94
   1  -2   0   30.60    1.84
   1  -2   0   31.84    1.76
   1  -2   0   31.11    2.06
   1  -2   0   35.26    1.84
   1  -2   0   30.96    1.86
   1  -2   0   29.56    1.44
   1  -2   0   31.79    2.08
  -1   2   0   28.58    1.66
  -1   2   0   31.00    1.83
  -1   2   0   30.59    2.03
  -1   2   0   30.81    1.75
  -1   2   0   27.49    1.83
  -1   2   0   29.16    1.43
  -1   2   0   31.74    1.98
  -1   2   0   30.89    1.85
  -1   2   0   31.14    1.76
  -1   2   0   29.78    1.79
   0  -2   0   95.55    5.50
   0  -2   0  115.87    4.71
   0  -2   0  117.27    4.29
   0  -2   0  116.78    4.38
   0  -2   0  114.88    5.64
   0  -2   0  114.85    4.46
   0  -2   0  114.49    4.74
   0  -2   0  122.83    5.01
   0  -2   0  118.50    4.71
   0   2   0  113.72    4.71
   0   2   0  115.22    4.39
   0   2   0  120.62    4.71
   0   2   0  118.88    4.57
   0   2   0  117.10    4.69
   0   2   0  103.93    4.94
   0   2   0  114.60    4.72
   0   2   0  113.43    4.69
   0   2   0  117.05    4.98
   0   2   0  117.52    5.61
  -1  -2   0    0.39    0.58
  -1  -2   0    0.19    0.71
  -1  -2   0    0.35    0.61
  -1  -2   0    1.71    0.71
  -1  -2   0    0.53    0.70
  -1  -2   0    0.07    0.70
  -1  -2   0    0.81    0.69
  -1  -2   0    1.01    0.51
  -1  -2   0    1.59    0.74
  -1  -2   0    1.15    0.68
   1   2   0    0.63    0.66
   1   2   0    1.28    0.77
   1   2   0    1.42    0.53
   1   2   0    0.37    0.63
   1   2   0    1.40    0.65
   1   2   0    0.52    0.62
   1   2   0    0.65    0.71
   1   2   0    0.72    0.65
   1   2   0    0.96    0.78
  -2  -2   0   42.10    2.27
  -2  -2   0   41.25    2.32
  -2  -2   0   39.95    2.37
  -2  -2   0   43.44    2.30
  -2  -2   0   43.55    2.20
  -2  -2   0   39.15    1.73
  -2  -2   0   37.76    2.19
  -2  -2   0   39.52    2.47
  -2  -2   0   42.80    2.13
   2   2   0   43.44    2.24
   2   2   0   42.82    2.08
   2   2   0   40.81    2.34
   2   2   0   38.41    2.30
   2   2   0   41.72    2.35
   2   2   0   41.13    2.36
   2   2   0   43.61    2.66
   2   2   0   43.16    2.72
  -3  -2   0    5.97    1.25
  -3  -2   0    6.41    0.78
  -3  -2   0    7.72    1.37
  -3  -2   0    8.73    1.07
  -3  -2   0    7.38    0.84
  -3  -2   0    7.30    1.22
  -3  -2   0    5.92    0.95
  -3  -2   0    6.51    0.93
   3   2   0    6.82    1.11
   3   2   0    9.63    1.55
   3   2   0    8.78    1.22
   3   2   0    5.99    1.05
   3   2   0    8.01    1.06
   3   2   0    8.01    1.34
   3   2   0    7.03    1.24
   3   2   0    6.56    1.10
  -4  -2   0   42.69    2.99
  -4  -2   0   42.30    2.97
  -4  -2   0   41.29    1.67
  -4  -2   0   38.04    2.12
  -4  -2   0   39.42    2.64
  -4  -2   0   39.47    1.68
   4   2   0   43.68    3.05
   4   2   0   40.22    2.82
   4   2   0   39.46    2.52
   4   2   0   42.03    2.65
   4   2   0   43.94    2.43
   4   2   0   37.50    2.96
  -5  -2   0   86.92    4.25
  -5  -2   0   88.50    2.99
  -5  -2   0   82.38    3.82
  -5  -2   0   89.82    4.84
  -5  -2   0   84.51    2.98
  -5  -2   0   89.38    4.85
   5   2   0   83.67    4.83
   5   2   0   86.26    4.47
   5   2   0   84.80    4.07
   5   2   0   87.12    4.18
   5   2   0   86.52    4.80
   5   2   0   87.35    4.72
   5   2   0   94.16    4.92
  -6  -2   0   21.58    3.09
  -6  -2   0   16.73    2.24
  -6  -2   0   17.57    1.04
  -6  -2   0   20.52    2.77
  -6  -2   0   21.04    1.09
  -6  -2   0   28.58    3.29
  -6  -2   0   20.53    1.12
   6   2   0   20.74    2.73
   6   2   0   21.86    2.36
   6   2   0   20.46    2.58
   6   2   0   21.72    2.92
   6   2   0   27.17    3.39
   6   2   0   16.05    2.31
   6   2   0   21.26    2.62
  -7  -2   0   93.96    5.91
  -7  -2   0   87.12    4.98
  -7  -2   0   92.44    5.88
   7   2   0   87.76    5.62
   7   2   0   92.27    5.70
   7   2   0   90.74    4.69
   7   2   0   89.50    6.02
   7   2   0   90.03    5.48
  -8  -2   0    8.97    2.54
  -8  -2   0    7.48    2.93
  -8  -2   0    6.00    2.77
   8   2   0   10.51    3.23
   8   2   0    6.61    2.07
   8   2   0    9.41    3.07
   8   2   0    8.94    2.05
  -9  -2   0    2.03    1.27
  -9  -2   0    3.40    1.35
  -9  -2   0    0.25    1.66
  -9  -2   0    0.85    3.34
  -9  -2   0    2.08    1.89
   9   2   0    4.48    3.85
   9   2   0    2.84    2.29
   9   2   0    3.40    3.73
   9   2   0    4.28    2.38
 -10  -2   0    1.03    1.55
 -10  -2   0    0.23    4.00
 -10  -2   0   -0.06    1.88
 -10  -2   0    1.28    1.45
 -10  -2   0   -0.20    2.21
  10   2   0    0.22    4.44
  10   2   0   -1.27    5.00
  10   2   0    0.06    1.13
  10   2   0    1.99    4.56
  10   2   0    0.07    2.62
  10   2   0   -0.67    2.66
 -11  -2   0    0.44    1.60
 -11  -2   0   -0.37    1.71
 -11  -2   0   -0.63    4.69
 -11  -2   0    0.27    2.49
 -11  -2   0   -0.60    2.32
  11   2   0    0.66    1.49
  11   2   0   -0.86    5.44
  11   2   0   -0.03    1.48
  11   2   0    0.26    5.01
 -12  -2   0   67.13    5.34
 -12  -2   0   59.41    4.09
 -12  -2   0   63.17    3.83
  12   2   0   64.01    3.53
  12   2   0   61.25    3.53
 -13  -2   0   74.33    4.70
 -13  -2   0   67.61    5.64
 -13  -2   0   75.89    4.12
 -14  -2   0   54.04    5.38
 -14  -2   0   48.99    3.67
 -15  -2   0   28.77    3.72
 -11   3   0    2.41    1.78
  10  -3   0    8.23    5.29
  10  -3   0   15.85    5.07
 -10   3   0   25.07    2.80
 -10   3   0   21.59    2.18
   9  -3   0    2.24    4.17
  -9   3   0    2.25    3.50
  -9   3   0    2.32    1.93
  -9   3   0    1.58    1.40
  -9   3   0    0.51    1.78
  -9   3   0    0.33    1.30
  -9   3   0    0.76    3.79
   8  -3   0    0.24    3.14
   8  -3   0   -0.29    1.74
   8  -3   0    0.44    2.15
   8  -3   0   -1.10    3.49
  -8   3   0   -0.16    3.00
  -8   3   0   -1.09    2.91
  -8   3   0   -0.08    3.06
   7  -3   0    1.74    1.82
   7  -3   0    4.55    2.81
   7  -3   0    2.98    1.63
   7  -3   0    0.71    2.52
  -7   3   0    3.18    2.45
  -7   3   0    5.71    2.66
  -7   3   0    1.90    2.43
  -7   3   0    3.36    2.49
   6  -3   0  207.75    8.88
   6  -3   0  214.50    8.40
   6  -3   0  211.30    8.83
  -6   3   0  202.86    9.28
  -6   3   0  222.27    9.86
  -6   3   0  198.54    8.81
  -6   3   0  201.15    9.07
   5  -3   0   10.75    1.70
   5  -3   0   11.96    1.89
   5  -3   0   12.76    2.04
   5  -3   0   12.11    1.77
   5  -3   0   12.61    1.49
   5  -3   0    9.41    1.66
  -5   3   0   10.61    1.69
  -5   3   0    9.23    0.83
  -5   3   0    9.93    2.16
  -5   3   0    9.97    2.01
  -5   3   0   10.00    0.82
  -5   3   0    8.94    0.74
  -5   3   0   10.22    1.91
  -5   3   0    9.28    0.80
  -5   3   0   10.61    2.14
   4  -3   0  221.80   10.13
   4  -3   0  210.93    8.09
   4  -3   0  200.95    8.46
   4  -3   0  233.18    8.43
   4  -3   0  208.88   10.08
   4  -3   0  219.54    8.41
  -4   3   0  211.63    6.68
  -4   3   0  209.33    6.72
  -4   3   0  223.97    9.34
  -4   3   0  208.88    8.67
  -4   3   0  216.39    8.91
  -4   3   0  220.17    9.06
  -4   3   0  199.29    8.21
   3  -3   0   26.65    2.01
   3  -3   0   23.75    2.28
   3  -3   0   27.76    1.89
   3  -3   0   30.82    2.45
   3  -3   0   26.18    2.43
   3  -3   0   24.66    1.17
  -3   3   0   24.63    2.21
  -3   3   0   28.56    1.35
  -3   3   0   29.63    2.60
  -3   3   0   32.23    2.50
  -3   3   0   26.26    2.62
  -3   3   0   27.39    1.78
  -3   3   0   27.54    1.34
   2  -3   0  218.66    8.03
   2  -3   0  223.74   10.15
   2  -3   0  221.88    8.55
   2  -3   0  223.79   10.17
   2  -3   0  209.41    7.67
   2  -3   0  199.07    8.93
   2  -3   0  226.65    8.48
   2  -3   0  215.44    8.53
  -2   3   0  224.35    8.67
  -2   3   0  214.54    7.84
  -2   3   0  200.41    8.23
  -2   3   0  223.57    8.20
  -2   3   0  199.01    9.81
  -2   3   0  220.98    8.78
  -2   3   0  214.89    8.67
  -2   3   0  212.00    8.71
  -2   3   0  208.77    6.85
  -2   3   0  205.83    8.46
  -2   3   0  210.16    8.40
   1  -3   0  124.77    4.70
   1  -3   0  123.34    5.69
   1  -3   0  120.67    6.41
   1  -3   0  133.10    5.46
   1  -3   0  126.18    5.43
   1  -3   0  128.35    5.37
   1  -3   0  133.70    6.44
  -1   3   0  122.18    5.30
  -1   3   0  129.42    5.28
  -1   3   0  120.01    5.45
  -1   3   0  125.00    6.30
  -1   3   0  127.86    5.38
  -1   3   0  121.92    5.29
  -1   3   0  130.79    5.63
  -1   3   0  119.14    5.59
  -1   3   0  122.12    5.40
  -1   3   0  113.15    4.85
   0  -3   0  198.41    8.08
   0  -3   0  195.96    8.58
   0  -3   0  201.05    7.39
   0  -3   0  188.37    7.44
   0  -3   0  204.55    8.07
   0  -3   0  190.42    7.63
   0  -3   0  202.57    9.65
   0   3   0  209.29    8.07
   0   3   0  200.56    7.57
   0   3   0  202.79    8.07
   0   3   0  198.48    8.12
   0   3   0  200.18    9.62
   0   3   0  216.67    8.10
   0   3   0  203.45    7.85
   0   3   0  207.42    8.56
   0   3   0  204.15    8.06
  -1  -3   0   10.50    1.58
  -1  -3   0   10.04    1.82
  -1  -3   0    9.19    1.29
  -1  -3   0    7.93    1.31
  -1  -3   0    8.96    1.29
  -1  -3   0    7.39    1.39
  -1  -3   0    7.72    1.13
  -1  -3   0    7.00    1.23
   1   3   0    6.74    1.21
   1   3   0    7.80    1.34
   1   3   0    8.82    1.13
   1   3   0   10.26    1.30
   1   3   0    8.89    1.22
   1   3   0    7.97    1.23
   1   3   0    6.61    1.16
   1   3   0    8.18    1.26
  -2  -3   0   33.55    1.87
  -2  -3   0   37.83    2.43
  -2  -3   0   34.27    2.48
  -2  -3   0   36.35    2.29
  -2  -3   0   34.63    2.42
  -2  -3   0   35.03    2.68
  -2  -3   0   39.14    2.61
  -2  -3   0   33.87    2.39
  -2  -3   0   36.78    2.46
  -2  -3   0   29.24    2.33
   2   3   0   31.65    2.85
   2   3   0   30.00    2.81
   2   3   0   33.58    2.02
   2   3   0   32.66    2.59
   2   3   0   34.95    2.55
   2   3   0   37.86    2.46
   2   3   0   32.70    2.49
   2   3   0   37.21    2.52
  -3  -3   0   18.15    2.09
  -3  -3   0   17.75    1.23
  -3  -3   0   13.57    1.72
  -3  -3   0   14.95    2.10
  -3  -3   0   15.26    2.16
  -3  -3   0    9.95    1.75
  -3  -3   0   15.88    1.88
  -3  -3   0   16.25    1.68
  -3  -3   0   12.53    1.86
  -3  -3   0   17.39    1.75
   3   3   0   14.48    1.76
   3   3   0   15.71    2.07
   3   3   0   16.08    2.06
   3   3   0   18.07    2.32
   3   3   0   14.68    2.15
   3   3   0   15.85    2.21
   3   3   0   14.54    2.24
   3   3   0   12.77    2.01
   3   3   0   16.69    1.12
   3   3   0   16.40    2.21
  -4  -3   0  202.13    8.64
  -4  -3   0  194.23    8.09
  -4  -3   0  204.48    6.59
  -4  -3   0  197.51    7.65
  -4  -3   0  210.43    8.44
  -4  -3   0  210.65    7.98
  -4  -3   0  211.47    8.20
  -4  -3   0  214.47    7.71
  -4  -3   0  193.34    6.54
   4   3   0  199.92    6.91
   4   3   0  211.39    8.57
   4   3   0  201.95    8.06
   4   3   0  189.86    9.95
   4   3   0  201.76    8.30
   4   3   0  200.31    6.62
   4   3   0  197.39    8.43
   4   3   0  204.16   10.00
  -5  -3   0   50.27    2.60
  -5  -3   0   48.89    3.92
  -5  -3   0   57.88    2.32
  -5  -3   0   56.76    3.56
  -5  -3   0   51.64    3.87
  -5  -3   0   55.71    2.26
   5   3   0   56.63    3.50
   5   3   0   57.73    4.05
   5   3   0   55.22    2.27
   5   3   0   56.17    2.18
   5   3   0   59.59    3.97
   5   3   0   53.64    3.95
   5   3   0   55.17    3.33
  -6  -3   0  441.01   17.42
  -6  -3   0  445.37   13.38
  -6  -3   0  432.29   13.43
  -6  -3   0  460.97   17.03
  -6  -3   0  417.65   15.77
   6   3   0  446.66   17.52
   6   3   0  428.86   20.06
   6   3   0  419.78   14.36
   6   3   0  424.49   16.69
   6   3   0  438.79   16.75
   6   3   0  423.80   13.74
   6   3   0  450.25   17.23
  -7  -3   0   78.55    5.76
  -7  -3   0   74.53    2.79
  -7  -3   0   76.36    2.78
  -7  -3   0   79.74    5.59
  -7  -3   0   74.16    4.72
   7   3   0   73.57    5.60
   7   3   0   85.59    5.71
   7   3   0   77.65    4.68
   7   3   0   72.28    3.02
   7   3   0   76.48    5.51
   7   3   0   78.80    2.93
  -8  -3   0  106.76    6.48
  -8  -3   0  117.92    7.60
  -8  -3   0  117.93    7.54
   8   3   0  120.14    4.57
   8   3   0  124.61    7.58
   8   3   0  124.04    7.66
   8   3   0  123.95    4.40
   8   3   0  125.24    6.55
   8   3   0  130.44    7.90
  -9  -3   0    1.59    1.39
  -9  -3   0    1.65    1.77
  -9  -3   0    4.43    2.04
  -9  -3   0    3.36    1.37
  -9  -3   0   -1.10    3.58
   9   3   0    1.34    3.77
   9   3   0    2.22    1.15
   9   3   0    2.40    2.83
   9   3   0    2.94    2.79
   9   3   0   -0.52    4.03
   9   3   0    1.15    4.29
   9   3   0    4.11    1.11
 -10  -3   0    8.13    4.25
 -10  -3   0    9.22    2.22
 -10  -3   0    8.26    1.69
 -10  -3   0    7.01    2.39
 -10  -3   0   12.42    1.81
  10   3   0    4.27    4.58
  10   3   0   11.05    3.47
  10   3   0    8.52    4.89
  10   3   0   12.35    1.54
  10   3   0    6.35    4.83
  10   3   0    9.57    1.56
 -11  -3   0    0.56    1.79
 -11  -3   0    1.09    2.30
 -11  -3   0   -1.56    5.09
 -11  -3   0   -0.09    1.62
 -11  -3   0    0.70    2.54
  11   3   0    1.11    1.58
  11   3   0    2.16    1.63
  11   3   0   -0.38    6.01
  11   3   0   -0.13    5.42
 -12  -3   0    4.80    2.64
 -12  -3   0    3.98    1.81
 -12  -3   0    4.27    1.96
 -12  -3   0    2.50    2.74
  12   3   0    5.73    1.79
  12   3   0    5.62    1.91
 -13  -3   0   37.81    4.04
 -13  -3   0   28.30    3.16
 -13  -3   0   26.88    3.52
  13   3   0   25.36    3.11
  13   3   0   26.08    3.12
 -14  -3   0   72.07    4.08
 -14  -3   0   71.48    5.77
 -14  -3   0   73.28    4.72
 -15  -3   0   12.11    3.05
 -16  -3   0    1.75    3.26
 -12   4   0    5.20    2.03
 -12   4   0    5.20    3.09
 -11   4   0   39.17    3.40
 -11   4   0   43.33    4.51
  10  -4   0    7.12    5.39
 -10   4   0   18.18    2.13
 -10   4   0   14.86    2.53
 -10   4   0   13.74    1.92
   9  -4   0   84.33    8.44
   9  -4   0   87.40    6.06
   9  -4   0   84.58    5.15
  -9   4   0   69.86    3.75
  -9   4   0   93.91    5.03
  -9   4   0   93.62    7.51
  -9   4   0   85.58    7.96
  -9   4   0  100.60    4.38
   8  -4   0    2.39    2.23
   8  -4   0    1.70    2.74
   8  -4   0    3.79    3.96
   8  -4   0    0.77    3.68
  -8   4   0    0.74    1.74
  -8   4   0    2.25    1.38
  -8   4   0    1.13    3.48
  -8   4   0    2.21    1.20
  -8   4   0    2.07    3.18
  -8   4   0    2.49    1.97
   7  -4   0    2.67    2.84
   7  -4   0    4.55    2.10
   7  -4   0    5.00    2.40
   7  -4   0    5.42    3.16
  -7   4   0    4.44    2.91
  -7   4   0    2.84    2.70
  -7   4   0    4.55    2.78
   6  -4   0    1.71    2.57
   6  -4   0    2.35    1.83
   6  -4   0    2.44    2.38
   6  -4   0    2.88    1.99
  -6   4   0    2.02    2.41
  -6   4   0    4.75    2.51
  -6   4   0    1.60    2.21
  -6   4   0    1.42    0.49
   5  -4   0   58.10    2.30
   5  -4   0   59.93    3.76
   5  -4   0   58.36    4.41
   5  -4   0   57.87    4.11
   5  -4   0   60.08    2.20
  -5   4   0   55.07    2.27
  -5   4   0   60.76    4.37
  -5   4   0   59.58    4.54
  -5   4   0   55.33    2.27
  -5   4   0   52.71    3.87
  -5   4   0   56.12    3.41
   4  -4   0    2.62    1.43
   4  -4   0    3.57    0.64
   4  -4   0    2.73    0.60
   4  -4   0    4.36    1.85
   4  -4   0    2.89    1.33
   4  -4   0    2.00    1.84
   4  -4   0    2.44    1.53
   4  -4   0    3.28    1.74
  -4   4   0    2.22    0.69
  -4   4   0    2.47    1.14
  -4   4   0    2.94    1.60
  -4   4   0    3.85    1.80
  -4   4   0    3.14    1.80
   3  -4   0  221.87    8.32
   3  -4   0  235.33    8.88
   3  -4   0  221.71   11.16
   3  -4   0  226.01    7.77
   3  -4   0  229.98   11.13
   3  -4   0  222.30    7.41
   3  -4   0  214.98    9.37
   3  -4   0  230.51    9.28
  -3   4   0  240.82    9.29
  -3   4   0  224.25    8.67
  -3   4   0  222.69    8.45
  -3   4   0  217.02    7.28
  -3   4   0  230.06    9.70
  -3   4   0  222.29    9.14
  -3   4   0  237.77    8.64
  -3   4   0  238.89    9.65
  -3   4   0  225.17    7.36
  -3   4   0  241.32    9.30
   2  -4   0   12.80    1.77
   2  -4   0   11.31    1.91
   2  -4   0    8.85    1.06
   2  -4   0   14.79    2.34
   2  -4   0   15.31    1.89
   2  -4   0   10.77    1.73
   2  -4   0   12.62    1.48
   2  -4   0   12.18    1.65
   2  -4   0   10.30    1.71
  -2   4   0   11.63    1.22
  -2   4   0   10.90    1.23
  -2   4   0   11.32    1.21
  -2   4   0    9.58    1.43
  -2   4   0   15.25    2.19
  -2   4   0   10.62    1.65
  -2   4   0   14.04    2.09
  -2   4   0   15.11    1.95
  -2   4   0    7.90    1.46
  -2   4   0   11.09    1.51
  -2   4   0    7.19    1.45
  -2   4   0   14.83    2.22
   1  -4   0  494.06   20.92
   1  -4   0  455.73   16.83
   1  -4   0  447.45   15.84
   1  -4   0  475.51   17.37
   1  -4   0  447.77   15.13
   1  -4   0  462.79   18.48
   1  -4   0  467.59   17.40
  -1   4   0  458.52   20.64
  -1   4   0  447.85   14.65
  -1   4   0  419.26   17.17
  -1   4   0  417.52   18.25
  -1   4   0  485.21   18.37
  -1   4   0  485.32   17.20
  -1   4   0  408.77   16.43
  -1   4   0  427.92   17.23
  -1   4   0  466.66   17.22
  -1   4   0  464.60   17.26
  -1   4   0  461.70   17.16
  -1   4   0  467.79   14.22
   0  -4   0   28.24    2.91
   0  -4   0   29.17    2.56
   0  -4   0   23.33    2.50
   0  -4   0   26.20    1.99
   0  -4   0   25.63    2.66
   0  -4   0   30.28    2.65
   0  -4   0   24.81    2.21
   0   4   0   27.68    1.60
   0   4   0   30.50    2.89
   0   4   0   27.17    2.21
   0   4   0   25.99    2.44
   0   4   0   28.89    2.52
   0   4   0   24.02    2.02
   0   4   0   26.83    2.67
   0   4   0   27.46    2.45
  -1  -4   0  230.58    9.44
  -1  -4   0  229.34    8.86
  -1  -4   0  238.12    9.43
  -1  -4   0  230.67    7.76
  -1  -4   0  237.79   10.08
  -1  -4   0  225.00   11.24
  -1  -4   0  227.79    8.74
  -1  -4   0  218.19    8.72
   1   4   0  226.44    8.97
   1   4   0  236.39   11.29
   1   4   0  237.22    9.42
   1   4   0  221.58    8.91
   1   4   0  232.61    9.41
   1   4   0  228.75    9.99
   1   4   0  236.18    9.39
   1   4   0  223.03    9.44
  -2  -4   0    6.92    1.41
  -2  -4   0    7.27    0.93
  -2  -4   0    9.43    1.72
  -2  -4   0   12.68    1.68
  -2  -4   0   11.26    1.65
  -2  -4   0    6.94    1.46
  -2  -4   0    9.00    1.10
  -2  -4   0    9.83    0.95
  -2  -4   0    9.26    1.30
  -2  -4   0    8.42    1.69
  -2  -4   0   12.75    1.86
  -2  -4   0   10.19    1.74
   2   4   0    8.32    1.60
   2   4   0    8.70    1.23
   2   4   0    9.52    1.73
   2   4   0    7.91    1.53
   2   4   0    5.21    1.47
   2   4   0    9.09    1.17
   2   4   0    8.97    1.29
   2   4   0    8.50    1.54
   2   4   0    8.34    1.74
   2   4   0   10.00    1.58
  -3  -4   0    0.24    0.66
  -3  -4   0    0.53    0.79
  -3  -4   0    0.52    1.17
  -3  -4   0    0.83    1.47
  -3  -4   0    0.74    0.68
  -3  -4   0    0.45    1.32
  -3  -4   0    1.01    1.26
  -3  -4   0    0.86    1.49
  -3  -4   0    1.21    1.12
  -3  -4   0   -0.37    1.39
  -3  -4   0    0.53    1.20
   3   4   0    0.34    1.35
   3   4   0    1.20    1.46
   3   4   0   -0.22    0.70
   3   4   0    0.19    1.54
   3   4   0   -0.87    1.07
   3   4   0    0.09    1.45
   3   4   0    1.32    1.45
   3   4   0    0.58    1.55
   3   4   0    1.77    1.36
   3   4   0   -0.23    0.65
   3   4   0   -0.33    1.48
  -4  -4   0   58.36    3.83
  -4  -4   0   59.47    3.24
  -4  -4   0   55.42    2.57
  -4  -4   0   56.98    3.44
  -4  -4   0   59.86    3.81
  -4  -4   0   48.08    3.25
  -4  -4   0   54.79    3.19
  -4  -4   0   60.00    3.96
  -4  -4   0   61.27    2.62
   4   4   0   53.43    3.96
   4   4   0   64.78    4.48
   4   4   0   57.40    2.45
   4   4   0   56.64    3.89
   4   4   0   59.10    3.77
   4   4   0   51.61    3.25
  -5  -4   0  160.05    7.41
  -5  -4   0  155.88    5.38
  -5  -4   0  150.51    6.92
  -5  -4   0  149.27    5.34
  -5  -4   0  152.36    7.53
   5   4   0  146.60    6.69
   5   4   0  145.47    7.52
   5   4   0  162.88    7.71
   5   4   0  165.24    8.67
   5   4   0  161.93    7.24
   5   4   0  153.24    5.65
   5   4   0  156.88    5.40
  -6  -4   0    1.87    2.21
  -6  -4   0   -0.29    2.23
  -6  -4   0    0.41    0.75
  -6  -4   0    1.23    2.09
  -6  -4   0   -0.04    0.83
   6   4   0   -0.58    2.09
   6   4   0   -0.85    0.79
   6   4   0    1.23    0.85
   6   4   0    0.21    1.83
   6   4   0    0.51    2.22
   6   4   0   -0.22    2.23
  -7  -4   0  225.22   10.06
  -7  -4   0  230.90   10.95
  -7  -4   0  242.78    7.73
  -7  -4   0  238.79    7.69
   7   4   0  236.44    7.98
   7   4   0  228.22   10.37
   7   4   0  245.38   11.43
   7   4   0  225.95   11.02
   7   4   0  236.61    8.34
   7   4   0  234.68   12.44
  -8  -4   0   13.17    1.46
  -8  -4   0   11.65    2.08
  -8  -4   0   15.92    1.71
  -8  -4   0   11.24    3.46
  -8  -4   0   11.95    1.63
  -8  -4   0   13.74    1.40
  -8  -4   0   10.39    3.08
   8   4   0   12.91    3.79
   8   4   0   14.60    1.52
   8   4   0   10.90    3.19
   8   4   0   13.20    3.84
   8   4   0   13.92    3.77
   8   4   0    9.36    2.88
   8   4   0   15.91    1.90
  -9  -4   0  125.58    9.04
  -9  -4   0  128.70    5.92
  -9  -4   0  118.86    6.19
  -9  -4   0  133.72    5.67
  -9  -4   0  138.06    5.27
   9   4   0  138.76    5.19
   9   4   0  131.82    9.61
   9   4   0  142.55    9.31
   9   4   0  131.61    5.40
   9   4   0  122.88    8.85
   9   4   0  131.72    9.15
   9   4   0  138.77    7.86
 -10  -4   0    4.12    2.28
 -10  -4   0    6.41    1.72
 -10  -4   0    4.24    1.64
 -10  -4   0    2.45    4.48
 -10  -4   0    5.31    2.46
  10   4   0    2.53    4.85
  10   4   0    0.80    5.21
  10   4   0    3.77    1.59
  10   4   0    3.71    1.56
  10   4   0    4.49    5.53
 -11  -4   0   34.67    3.17
 -11  -4   0   36.41    3.40
 -11  -4   0   32.35    3.25
 -11  -4   0   36.69    4.44
  11   4   0   34.28    3.16
  11   4   0    1.93    6.04
  11   4   0   32.67    3.20
 -12  -4   0    9.48    2.79
 -12  -4   0   11.76    2.36
 -12  -4   0    9.11    2.92
 -12  -4   0    6.45    1.83
  12   4   0   11.90    2.18
  12   4   0   10.32    2.15
 -13  -4   0   -1.58    2.04
 -13  -4   0   -0.12    2.89
 -13  -4   0   -0.81    1.82
  13   4   0    0.03    2.04
  13   4   0    0.52    2.04
 -14  -4   0    0.09    1.83
 -14  -4   0   -1.33    2.13
 -14  -4   0    0.37    3.02
 -15  -4   0   23.67    2.63
 -15  -4   0   27.84    3.49
 -15  -4   0   27.49    2.97
 -13   5   0    8.84    2.19
 -12   5   0    8.75    2.84
 -12   5   0   11.34    2.14
  11  -5   0   19.37    2.14
  11  -5   0   17.57    2.02
 -11   5   0   19.67    2.36
 -11   5   0   20.33    2.97
 -11   5   0   23.41    2.35
  10  -5   0   86.86    4.03
  10  -5   0   84.76    3.81
 -10   5   0   85.14    5.27
 -10   5   0   79.35    4.16
 -10   5   0   51.40    7.35
 -10   5   0   83.84    4.47
   9  -5   0   83.39    8.93
   9  -5   0   75.20    3.50
   9  -5   0   68.94    5.71
   9  -5   0   79.58    3.29
  -9   5   0   71.47    4.71
  -9   5   0   72.49    3.76
  -9   5   0   71.22    8.14
  -9   5   0   71.77    3.98
  -9   5   0   45.86    6.84
  -9   5   0   53.80    4.42
   8  -5   0  132.73    8.59
   8  -5   0  127.94    7.17
   8  -5   0  134.13    5.12
   8  -5   0  139.35    8.63
   8  -5   0  150.42    9.69
   8  -5   0  131.46    4.87
  -8   5   0  129.45    5.13
  -8   5   0  132.55    5.45
  -8   5   0  143.35    9.38
  -8   5   0  124.20    8.19
  -8   5   0  134.84    6.05
   7  -5   0   32.44    5.18
   7  -5   0   27.81    4.68
   7  -5   0   31.60    3.86
   7  -5   0   31.25    1.99
   7  -5   0   33.76    2.08
   7  -5   0   32.60    4.43
  -7   5   0   28.98    4.12
  -7   5   0   31.80    4.36
  -7   5   0   30.43    2.60
  -7   5   0   34.18    3.40
   6  -5   0    6.43    0.96
   6  -5   0    8.63    2.35
   6  -5   0    4.52    3.11
   6  -5   0    3.91    2.67
   6  -5   0    5.32    0.93
   6  -5   0    5.75    2.74
  -6   5   0    4.55    2.58
  -6   5   0    8.28    0.89
  -6   5   0    4.21    2.78
  -6   5   0    8.51    0.94
  -6   5   0    7.49    2.89
   5  -5   0    1.00    2.52
   5  -5   0    1.04    0.77
   5  -5   0    0.86    0.78
   5  -5   0    0.30    2.23
   5  -5   0   -0.27    2.15
   5  -5   0   -0.59    1.97
  -5   5   0    1.01    0.74
  -5   5   0    1.10    2.50
  -5   5   0    0.25    0.74
  -5   5   0    0.44    2.32
  -5   5   0    0.53    2.02
   4  -5   0    6.73    2.17
   4  -5   0    4.85    2.15
   4  -5   0    3.69    1.96
   4  -5   0    4.88    0.85
   4  -5   0    5.13    1.90
   4  -5   0    5.40    0.88
  -4   5   0    3.24    2.07
  -4   5   0    6.84    2.32
  -4   5   0    3.54    0.85
  -4   5   0    5.95    1.98
   3  -5   0    1.07    1.76
   3  -5   0    0.45    0.77
   3  -5   0    0.92    1.26
   3  -5   0    0.73    1.80
   3  -5   0    1.54    0.75
   3  -5   0    0.97    1.80
   3  -5   0    0.17    1.67
  -3   5   0    2.88    0.85
  -3   5   0    1.37    1.17
  -3   5   0    3.17    1.26
  -3   5   0    1.75    1.15
  -3   5   0    2.38    1.86
  -3   5   0    0.56    0.97
  -3   5   0    0.45    1.06
  -3   5   0    1.37    0.80
  -3   5   0   -0.82    2.02
  -3   5   0    0.44    1.70
   2  -5   0  236.10    8.70
   2  -5   0  222.67   10.72
   2  -5   0  256.74   10.04
   2  -5   0  238.57   10.15
   2  -5   0  238.04    7.92
   2  -5   0  240.57    8.31
   2  -5   0  243.75   10.10
   2  -5   0  254.42   12.13
   2  -5   0  243.24    9.45
  -2   5   0  240.61    7.77
  -2   5   0  216.28   10.21
  -2   5   0  251.64   10.38
  -2   5   0  247.08   10.09
  -2   5   0  240.83   10.30
  -2   5   0  210.56    9.63
  -2   5   0  215.35    8.71
  -2   5   0  233.70    7.86
  -2   5   0  240.75    9.66
  -2   5   0  240.44   10.14
   1  -5   0   50.44    4.06
   1  -5   0   47.57    3.71
   1  -5   0   49.61    2.42
   1  -5   0   53.85    4.31
   1  -5   0   48.55    2.36
   1  -5   0   56.68    3.53
   1  -5   0   48.31    2.80
   1  -5   0   50.80    3.74
   1  -5   0   54.35    3.62
  -1   5   0   40.23    2.32
  -1   5   0   45.49    3.07
  -1   5   0   51.67    3.46
  -1   5   0   51.36    3.83
  -1   5   0   48.98    4.04
  -1   5   0   50.24    2.22
  -1   5   0   44.17    3.53
  -1   5   0   54.20    3.51
  -1   5   0   48.37    3.87
  -1   5   0   53.20    2.46
  -1   5   0   55.02    3.60
  -1   5   0   48.46    2.11
   0  -5   0  186.98    7.62
   0  -5   0  185.21    7.09
   0  -5   0  186.60    8.63
   0  -5   0  183.46    7.57
   0  -5   0  179.96    9.48
   0  -5   0  172.41    6.40
   0  -5   0  178.53    8.03
   0  -5   0  172.59    6.32
   0  -5   0  168.56    6.40
   0  -5   0  188.75    8.13
   0  -5   0  160.00    6.18
   0   5   0  192.78    8.47
   0   5   0  188.42    8.05
   0   5   0  192.55    8.01
   0   5   0  180.23    7.89
   0   5   0  144.79    6.05
   0   5   0  193.06    8.12
   0   5   0  182.35    7.62
   0   5   0  181.46    7.31
   0   5   0  174.14    9.36
   0   5   0  177.41    6.21
   0   5   0  176.00    6.29
  -1  -5   0  107.08    4.22
  -1  -5   0  120.40    5.79
  -1  -5   0  108.24    4.29
  -1  -5   0  121.12    5.58
  -1  -5   0  110.59    5.80
  -1  -5   0  120.89    6.24
  -1  -5   0  112.31    6.74
  -1  -5   0  112.15    5.16
  -1  -5   0  116.31    5.13
   1   5   0  108.86    4.31
   1   5   0  115.23    5.76
   1   5   0  114.95    5.25
   1   5   0   99.15    4.30
   1   5   0  115.21    6.88
   1   5   0  117.28    5.78
   1   5   0  112.68    4.27
   1   5   0  116.40    5.26
   1   5   0  120.41    5.88
   1   5   0  120.32    6.10
   1   5   0  116.47    5.91
  -2  -5   0   88.30    4.81
  -2  -5   0   89.27    4.19
  -2  -5   0   82.71    3.39
  -2  -5   0   92.44    4.58
  -2  -5   0   90.09    4.81
  -2  -5   0   89.32    5.10
  -2  -5   0   88.59    3.55
  -2  -5   0   76.03    5.41
  -2  -5   0   83.10    4.88
  -2  -5   0   84.75    3.49
  -2  -5   0   82.86    3.31
   2   5   0   85.97    4.58
   2   5   0   82.23    3.53
   2   5   0   86.49    4.26
   2   5   0   81.95    4.82
   2   5   0   81.96    4.82
   2   5   0   86.13    4.92
   2   5   0   86.28    3.40
   2   5   0   88.08    3.53
   2   5   0   85.75    5.04
   2   5   0   81.65    3.53
   2   5   0   85.56    5.16
  -3  -5   0   22.76    1.96
  -3  -5   0   14.12    2.32
  -3  -5   0   28.23    2.86
  -3  -5   0   28.06    3.11
  -3  -5   0   24.26    1.41
  -3  -5   0   28.58    3.22
  -3  -5   0   24.24    1.98
  -3  -5   0   27.22    1.34
  -3  -5   0   29.95    1.94
  -3  -5   0   26.79    3.25
   3   5   0   24.77    2.84
   3   5   0   28.32    3.24
   3   5   0   28.89    1.94
   3   5   0   28.04    3.54
   3   5   0   27.32    1.79
   3   5   0   26.94    3.03
   3   5   0   34.22    3.57
   3   5   0   24.65    2.39
   3   5   0   26.83    3.16
   3   5   0   25.07    3.52
  -4  -5   0   76.27    3.33
  -4  -5   0   78.61    4.82
  -4  -5   0   79.46    4.77
  -4  -5   0   81.49    4.84
  -4  -5   0   76.71    4.40
  -4  -5   0   78.75    3.35
   4   5   0   75.28    4.79
   4   5   0   78.43    5.06
   4   5   0   79.75    4.84
   4   5   0   75.71    3.23
   4   5   0   73.42    4.08
   4   5   0   76.46    5.67
   4   5   0   78.38    5.05
   4   5   0   75.19    3.38
  -5  -5   0   48.98    2.63
  -5  -5   0   54.94    4.64
  -5  -5   0   59.13    3.68
  -5  -5   0   51.97    2.72
  -5  -5   0   51.03    3.51
  -5  -5   0   56.15    3.55
  -5  -5   0   53.04    4.33
   5   5   0   56.52    2.61
   5   5   0   54.42    4.67
   5   5   0   57.00    4.64
   5   5   0   53.06    4.65
   5   5   0   57.78    5.26
   5   5   0   53.33    2.70
   5   5   0   54.96    4.41
  -6  -5   0   13.49    1.80
  -6  -5   0   17.92    3.06
  -6  -5   0    9.82    2.81
  -6  -5   0   16.72    1.71
   6   5   0   20.63    3.50
   6   5   0   12.26    2.89
   6   5   0   12.59    2.67
   6   5   0   14.75    1.76
   6   5   0   21.36    3.49
   6   5   0   12.02    3.11
  -7  -5   0   59.82    5.54
  -7  -5   0   60.86    2.80
  -7  -5   0   60.28    5.49
  -7  -5   0   57.07    2.82
   7   5   0   52.59    5.86
   7   5   0   48.04    5.48
   7   5   0   59.69    5.30
   7   5   0   60.59    3.13
   7   5   0   64.07    6.01
   7   5   0   54.64    6.11
   7   5   0   60.69    3.00
  -8  -5   0   60.98    3.38
  -8  -5   0   60.30    3.59
  -8  -5   0   61.62    6.07
  -8  -5   0   64.76    4.27
  -8  -5   0   65.80    2.93
  -8  -5   0   58.60    6.92
  -8  -5   0   67.47    4.39
  -8  -5   0   65.15    2.91
   8   5   0   61.84    3.21
   8   5   0   62.27    3.36
   8   5   0   68.45    6.01
   8   5   0   59.55    6.67
   8   5   0   49.39    6.77
   8   5   0   60.72    6.77
   8   5   0   57.90    6.89
  -9  -5   0   31.16    2.89
  -9  -5   0   24.62    2.92
  -9  -5   0   29.41    2.83
  -9  -5   0   21.48    2.84
  -9  -5   0   23.92    4.92
   9   5   0   24.31    5.16
   9   5   0   22.92    5.24
   9   5   0   27.60    5.09
   9   5   0   26.04    4.14
   9   5   0   21.96    4.63
   9   5   0   26.14    2.62
   9   5   0   32.78    2.73
 -10  -5   0   69.48    4.12
 -10  -5   0   57.16    8.67
 -10  -5   0   74.37    4.91
 -10  -5   0   66.35    3.79
 -10  -5   0   62.25    4.93
  10   5   0   67.80    3.98
  10   5   0   65.78    9.15
  10   5   0   69.95    3.96
  10   5   0   67.16    9.36
  10   5   0   50.16    7.07
 -11  -5   0   17.70    2.26
 -11  -5   0   16.04    2.23
 -11  -5   0   21.57    3.14
 -11  -5   0   21.69    2.87
  11   5   0   17.77    2.24
  11   5   0    1.92    6.29
  11   5   0   19.51    2.36
 -12  -5   0   61.38    4.08
 -12  -5   0   67.42    5.35
 -12  -5   0   69.48    4.55
 -12  -5   0   62.78    5.67
  12   5   0   62.53    4.31
  12   5   0   59.80    4.36
 -13  -5   0   13.08    2.44
 -13  -5   0   12.51    2.16
 -13  -5   0   11.64    3.07
  13   5   0    8.91    2.39
  13   5   0   12.23    2.39
 -14  -5   0   12.63    3.14
 -14  -5   0   12.56    2.06
 -14  -5   0    9.74    2.31
 -15  -5   0    5.47    2.83
 -15  -5   0    4.53    2.03
 -15  -5   0    4.07    1.68
 -14   6   0    4.18    1.96
 -13   6   0    0.20    1.97
 -13   6   0    2.79    2.76
  12  -6   0   -0.14    2.21
  12  -6   0   -0.47    1.83
 -12   6   0    0.68    2.69
 -12   6   0    1.18    2.00
  11  -6   0    5.41    2.01
  11  -6   0    5.95    2.07
 -11   6   0    1.98    2.71
 -11   6   0    4.65    1.89
 -11   6   0    3.47    1.92
  10  -6   0   22.94    3.13
  10  -6   0   24.61    2.97
 -10   6   0   21.74    2.89
 -10   6   0   24.24    3.05
 -10   6   0   23.61    2.46
   9  -6   0   26.43    6.68
   9  -6   0   23.56    2.64
   9  -6   0   26.04    2.86
  -9   6   0   21.00    2.83
  -9   6   0   19.19    2.12
  -9   6   0   25.54    5.61
  -9   6   0   26.91    2.54
  -9   6   0   23.53    2.91
   8  -6   0  169.39    6.27
   8  -6   0  161.90    8.82
   8  -6   0  157.95   10.85
   8  -6   0  166.67    6.01
   8  -6   0  142.00   10.46
  -8   6   0  155.47    9.86
  -8   6   0  143.23   10.44
  -8   6   0  124.58    6.44
  -8   6   0  162.37    6.90
  -8   6   0  167.21    6.08
  -8   6   0  166.44    6.38
   7  -6   0   23.52    4.74
   7  -6   0   22.44    4.10
   7  -6   0   17.63    2.10
   7  -6   0   14.12    3.26
   7  -6   0   13.41    3.91
   7  -6   0   18.97    2.06
  -7   6   0   15.41    1.70
  -7   6   0   20.18    2.43
  -7   6   0   14.70    4.05
  -7   6   0    4.26    1.89
  -7   6   0   17.21    4.14
  -7   6   0   21.87    2.46
  -7   6   0   19.66    1.35
  -7   6   0    2.74    2.03
   6  -6   0  145.99    5.62
   6  -6   0  143.58    5.38
   6  -6   0  138.16    8.08
   6  -6   0  142.21    8.83
   6  -6   0  138.15    9.32
   6  -6   0  145.92    7.98
  -6   6   0  149.44    5.12
  -6   6   0  142.27    8.59
  -6   6   0  148.99    8.67
  -6   6   0  145.43    5.09
   5  -6   0   11.76    1.30
   5  -6   0   10.45    3.20
   5  -6   0    8.97    3.00
   5  -6   0   11.98    2.93
   5  -6   0   11.23    1.33
   5  -6   0    6.53    2.56
  -5   6   0   10.73    1.20
  -5   6   0   14.14    3.16
  -5   6   0   12.66    3.59
  -5   6   0    8.15    2.67
  -5   6   0   11.37    1.20
   4  -6   0   83.41    3.76
   4  -6   0   93.36    6.20
   4  -6   0   88.18    5.65
   4  -6   0   93.18    5.72
   4  -6   0   86.90    6.67
  -4   6   0   87.46    3.60
  -4   6   0   97.27    6.19
  -4   6   0   77.76    5.28
  -4   6   0   91.66    6.20
   3  -6   0    0.89    2.11
   3  -6   0   -0.09    0.92
   3  -6   0   -0.90    2.18
   3  -6   0   -1.16    2.07
   3  -6   0   -0.16    0.89
   3  -6   0   -0.68    2.31
  -3   6   0    0.04    2.05
  -3   6   0   -0.16    1.51
  -3   6   0    1.86    2.65
  -3   6   0   -1.48    1.61
  -3   6   0    1.09    2.30
  -3   6   0    0.12    1.48
  -3   6   0    0.97    0.92
  -3   6   0   -0.49    0.87
   2  -6   0    2.33    1.00
   2  -6   0    0.81    0.88
   2  -6   0    0.36    0.92
   2  -6   0    2.92    2.13
   2  -6   0    2.44    1.98
   2  -6   0    0.62    1.11
   2  -6   0    2.00    2.04
   2  -6   0    2.22    2.05
  -2   6   0    0.24    1.66
  -2   6   0    0.19    1.60
  -2   6   0    2.17    1.01
  -2   6   0    1.77    2.34
  -2   6   0   -0.05    0.90
  -2   6   0    2.23    1.80
  -2   6   0    1.58    2.33
   1  -6   0    4.57    1.47
   1  -6   0    3.75    2.20
   1  -6   0    1.98    2.05
   1  -6   0    2.88    2.28
   1  -6   0    3.02    2.01
   1  -6   0    2.84    1.87
   1  -6   0    2.33    0.96
   1  -6   0    3.36    0.97
   1  -6   0    1.62    1.94
   1  -6   0    3.14    1.02
   1  -6   0    2.23    1.09
  -1   6   0    3.47    1.05
  -1   6   0   -0.18    2.23
  -1   6   0    2.83    0.81
  -1   6   0    3.90    2.09
  -1   6   0    4.60    2.25
  -1   6   0    5.84    0.93
  -1   6   0    2.89    1.72
  -1   6   0    2.89    1.01
  -1   6   0    4.47    1.82
  -1   6   0    5.14    1.68
  -1   6   0    2.50    1.60
  -1   6   0    5.61    2.35
   0  -6   0  192.54    6.95
   0  -6   0  191.25    7.00
   0  -6   0  187.11    7.77
   0  -6   0  194.15    8.43
   0  -6   0  202.24   10.71
   0  -6   0  204.67    8.47
   0  -6   0  190.24    8.99
   0  -6   0  190.46    6.81
   0  -6   0  199.30    8.95
   0  -6   0  194.79    9.49
   0   6   0  181.17    6.75
   0   6   0  191.00    8.06
   0   6   0  196.00    8.93
   0   6   0  189.67    8.39
   0   6   0  184.80    6.67
   0   6   0  174.68    8.66
   0   6   0  184.76   10.36
   0   6   0  193.60    6.77
   0   6   0  200.67    8.80
   0   6   0  192.90    6.87
   0   6   0  208.60    8.99
   0   6   0  203.51    9.33
  -1  -6   0   -0.06    1.08
  -1  -6   0   -0.21    0.90
  -1  -6   0    1.31    2.05
  -1  -6   0   -0.59    1.59
  -1  -6   0   -0.58    1.99
  -1  -6   0    0.37    0.91
  -1  -6   0    0.31    1.88
  -1  -6   0    1.40    0.83
  -1  -6   0    0.27    0.85
  -1  -6   0   -0.36    1.80
  -1  -6   0    0.79    2.12
  -1  -6   0    0.51    1.65
   1   6   0    0.32    0.92
   1   6   0    1.33    1.87
   1   6   0    2.19    2.06
   1   6   0   -1.26    2.09
   1   6   0    0.13    0.86
   1   6   0    1.04    1.57
   1   6   0    0.99    0.80
   1   6   0   -0.06    0.96
   1   6   0    2.13    1.56
   1   6   0   -0.13    0.83
   1   6   0   -0.05    1.97
   1   6   0   -0.02    1.66
  -2  -6   0  123.67    5.99
  -2  -6   0  123.64    6.99
  -2  -6   0  133.04    5.06
  -2  -6   0  130.55    4.90
  -2  -6   0  128.96    5.03
  -2  -6   0  132.52    6.76
  -2  -6   0  141.25    6.27
  -2  -6   0  133.63    4.99
  -2  -6   0  128.89    7.21
   2   6   0  120.77    7.21
   2   6   0  131.73    6.45
   2   6   0  139.28    7.10
   2   6   0  133.46    5.05
   2   6   0  131.82    6.14
   2   6   0  136.68    7.03
   2   6   0  128.62    8.07
   2   6   0  136.50    7.12
   2   6   0  133.57    5.13
   2   6   0  135.72    6.89
   2   6   0  136.88    5.16
   2   6   0  133.19    4.99
  -3  -6   0    5.88    0.85
  -3  -6   0    6.71    0.96
  -3  -6   0    6.51    1.95
  -3  -6   0    6.07    1.30
  -3  -6   0    6.20    2.28
  -3  -6   0    6.27    2.08
  -3  -6   0    5.28    1.19
  -3  -6   0    7.34    2.25
   3   6   0    5.21    1.14
   3   6   0    8.14    2.50
   3   6   0    4.82    2.24
   3   6   0    4.97    1.03
   3   6   0    2.85    2.00
   3   6   0    5.69    2.47
   3   6   0    4.54    1.19
   3   6   0    5.68    1.16
   3   6   0    7.12    1.85
   3   6   0    5.43    2.02
   3   6   0    6.05    2.32
   3   6   0    3.92    2.53
  -4  -6   0  171.19    6.26
  -4  -6   0  179.50    8.63
  -4  -6   0  175.82    8.25
  -4  -6   0  175.38    8.28
  -4  -6   0  159.04    6.15
   4   6   0  173.50    6.51
   4   6   0  163.07   10.10
   4   6   0  167.34    8.70
   4   6   0  174.60    8.48
   4   6   0  168.52    6.21
   4   6   0  179.59    8.82
   4   6   0  162.88    8.24
  -5  -6   0   60.88    3.19
  -5  -6   0   60.80    3.13
  -5  -6   0   63.59    4.43
  -5  -6   0   65.33    5.37
  -5  -6   0   62.66    5.30
  -5  -6   0   67.52    4.82
   5   6   0   61.55    3.21
   5   6   0   64.92    5.59
   5   6   0   62.93    5.24
   5   6   0   59.50    5.37
   5   6   0   59.64    3.04
   5   6   0   64.19    6.17
   5   6   0   69.08    5.20
  -6  -6   0   50.75    2.98
  -6  -6   0   55.22    2.94
  -6  -6   0   48.49    5.52
  -6  -6   0   51.39    5.58
   6   6   0   58.29    3.10
   6   6   0   53.89    5.25
   6   6   0   52.57    5.37
   6   6   0   56.27    5.66
   6   6   0   55.51    2.93
   6   6   0   55.70    5.38
   6   6   0   49.15    6.00
  -7  -6   0    8.64    1.56
  -7  -6   0    6.46    3.50
  -7  -6   0    7.63    3.65
  -7  -6   0    7.68    2.09
  -7  -6   0    8.64    1.36
  -7  -6   0    6.44    1.40
  -7  -6   0    8.54    1.38
  -7  -6   0    4.96    2.01
   7   6   0    9.51    3.86
   7   6   0   11.20    3.36
   7   6   0    9.66    3.62
   7   6   0    9.37    1.47
   7   6   0    6.23    3.70
   7   6   0    9.74    3.99
   7   6   0   10.45    1.45
  -8  -6   0   11.59    2.37
  -8  -6   0   10.32    2.29
  -8  -6   0   11.29    1.42
  -8  -6   0   10.83    4.21
  -8  -6   0   11.75    1.47
  -8  -6   0   11.06    1.72
  -8  -6   0    1.07    2.28
  -8  -6   0    7.26    1.66
  -8  -6   0    9.04    4.41
   8   6   0   12.75    4.36
   8   6   0    7.04    4.33
   8   6   0   10.88    4.56
   8   6   0   10.89    4.38
   8   6   0    9.60    3.62
   8   6   0   10.64    1.68
   8   6   0   13.60    1.71
  -9  -6   0    1.72    1.63
  -9  -6   0    0.28    1.57
  -9  -6   0    1.77    1.37
  -9  -6   0   -0.41    2.32
  -9  -6   0    1.80    2.33
  -9  -6   0    3.43    1.30
  -9  -6   0    0.29    4.86
   9   6   0    2.31    4.87
   9   6   0    1.48    1.65
   9   6   0    0.69    1.66
   9   6   0    1.16    5.17
   9   6   0   -0.36    4.33
   9   6   0    2.64    5.29
 -10  -6   0   20.69    2.96
 -10  -6   0   24.73    2.46
 -10  -6   0   19.26    2.39
 -10  -6   0   19.93    2.90
  10   6   0   23.43    2.57
  10   6   0    1.62    5.73
  10   6   0   26.22    3.25
 -11  -6   0    9.26    2.93
 -11  -6   0   10.74    2.05
 -11  -6   0    9.16    2.19
 -11  -6   0    6.90    2.67
  11   6   0    7.75    2.26
  11   6   0    7.29    2.31
 -12  -6   0   82.24    6.02
 -12  -6   0   74.55    5.46
 -12  -6   0   78.86    4.49
 -12  -6   0   86.22    4.96
  12   6   0   74.17    5.07
  12   6   0   85.00    5.07
 -13  -6   0   49.93    5.06
 -13  -6   0   58.31    3.96
 -13  -6   0   58.28    5.40
 -13  -6   0   58.60    4.28
  13   6   0   50.80    4.50
 -14  -6   0   28.64    3.67
 -14  -6   0   34.75    3.89
 -14  -6   0   31.62    3.34
 -15  -6   0    8.40    2.81
 -15  -6   0   15.33    2.31
 -15  -6   0   10.35    1.82
 -14   7   0    0.75    1.75
 -14   7   0    1.10    2.40
 -13   7   0   18.06    2.26
 -13   7   0   19.36    2.83
  12  -7   0   -0.25    2.04
 -12   7   0   -0.05    1.96
 -12   7   0    1.10    2.76
 -12   7   0    0.88    1.97
  11  -7   0    3.05    2.41
  11  -7   0    2.19    2.10
 -11   7   0    1.56    1.91
 -11   7   0    1.93    2.66
 -11   7   0    2.93    1.86
  10  -7   0    1.00    2.14
  10  -7   0    0.40    2.19
 -10   7   0    2.11    1.82
 -10   7   0    2.60    1.79
 -10   7   0    0.43    2.55
   9  -7   0   22.83    3.20
   9  -7   0   23.31    3.06
  -9   7   0   23.57    2.38
  -9   7   0   21.69    2.32
  -9   7   0   22.14    2.87
   8  -7   0   11.12    5.96
   8  -7   0   12.76    1.97
   8  -7   0   13.96    1.85
  -8   7   0   12.10    2.64
  -8   7   0   10.90    2.63
  -8   7   0   11.14    2.49
  -8   7   0   16.32    5.36
  -8   7   0   10.67    1.84
  -8   7   0   10.66    1.87
  -8   7   0    7.63    4.79
   7  -7   0   73.47    6.87
   7  -7   0   81.49    8.58
   7  -7   0   66.01    7.53
   7  -7   0   84.70    3.85
   7  -7   0   78.27    8.45
   7  -7   0   84.92    4.10
  -7   7   0   72.00    7.58
  -7   7   0   81.20    7.81
  -7   7   0   53.76    4.54
  -7   7   0   81.77    3.21
  -7   7   0   79.56    3.17
  -7   7   0   52.10    4.46
  -7   7   0   81.98    4.76
  -7   7   0   76.99    3.94
  -7   7   0   78.62    3.99
   6  -7   0    0.41    1.31
   6  -7   0    0.07    3.60
   6  -7   0    0.49    4.10
   6  -7   0    0.02    3.86
   6  -7   0    0.64    1.26
   6  -7   0   -2.12    3.44
  -6   7   0    1.39    2.02
  -6   7   0    0.92    1.06
  -6   7   0    0.62    1.94
  -6   7   0    0.01    1.94
  -6   7   0    0.72    1.03
  -6   7   0   -0.64    1.35
  -6   7   0    0.59    4.22
  -6   7   0    2.06    3.72
  -6   7   0    0.87    1.47
   5  -7   0   73.37    3.54
   5  -7   0   70.67    6.72
   5  -7   0   79.89    6.54
   5  -7   0   64.35    6.01
   5  -7   0   78.71    3.78
   5  -7   0   82.56    7.53
  -5   7   0   73.03    7.07
  -5   7   0   71.54    3.40
  -5   7   0   78.24    6.65
   4  -7   0   14.13    3.55
   4  -7   0   17.41    2.00
   4  -7   0   18.66    3.29
   4  -7   0   15.65    3.21
   4  -7   0   15.89    2.05
   4  -7   0   24.90    3.82
  -4   7   0   15.36    2.25
  -4   7   0   18.81    1.76
  -4   7   0   20.05    4.01
  -4   7   0   14.67    3.32
  -4   7   0   14.43    1.96
  -4   7   0   22.17    3.43
   3  -7   0   70.00    6.46
   3  -7   0   65.08    5.42
   3  -7   0   67.87    3.41
   3  -7   0   69.46    3.32
   3  -7   0   66.86    5.58
   3  -7   0   75.69    5.50
  -3   7   0   63.24    4.55
  -3   7   0   65.21    6.22
  -3   7   0   66.10    5.44
  -3   7   0   65.37    3.17
  -3   7   0   70.05    5.44
  -3   7   0   66.23    3.26
   2  -7   0   10.49    1.41
   2  -7   0    9.05    2.99
   2  -7   0    7.30    1.52
   2  -7   0   11.92    2.89
   2  -7   0   10.35    1.53
   2  -7   0    9.14    1.33
   2  -7   0   14.05    2.92
   2  -7   0   13.49    2.93
  -2   7   0   11.87    2.40
  -2   7   0    8.02    2.38
  -2   7   0   10.03    2.89
  -2   7   0   11.53    1.42
  -2   7   0    9.27    2.26
  -2   7   0    9.23    1.37
  -2   7   0    5.78    2.94
   1  -7   0   -0.01    2.72
   1  -7   0    0.75    1.19
   1  -7   0   -1.03    2.31
   1  -7   0    1.57    1.03
   1  -7   0    0.59    1.29
   1  -7   0    1.63    1.17
   1  -7   0    1.45    2.46
   1  -7   0    0.70    2.39
  -1   7   0    1.91    2.20
  -1   7   0    1.33    1.94
  -1   7   0    2.70    1.19
  -1   7   0    1.78    0.84
  -1   7   0    1.61    1.08
  -1   7   0   -1.90    2.42
  -1   7   0    1.54    2.10
  -1   7   0    3.34    0.85
  -1   7   0    4.85    2.74
   0  -7   0   71.67    3.38
   0  -7   0   67.63    3.44
   0  -7   0   67.78    6.13
   0  -7   0   72.98    3.47
   0  -7   0   66.79    5.79
   0  -7   0   74.54    5.30
   0  -7   0   68.88    4.31
   0  -7   0   63.37    4.69
   0  -7   0   72.06    5.42
   0  -7   0   74.77    5.38
   0  -7   0   74.16    3.49
   0   7   0   71.11    3.50
   0   7   0   71.24    3.46
   0   7   0   71.12    4.58
   0   7   0   68.85    3.17
   0   7   0   78.20    5.38
   0   7   0   73.42    3.18
   0   7   0   73.85    5.44
   0   7   0   71.09    5.21
   0   7   0   72.36    4.67
   0   7   0   71.89    5.35
  -1  -7   0   32.24    4.57
  -1  -7   0   28.72    3.37
  -1  -7   0   29.02    2.06
  -1  -7   0   21.93    3.39
  -1  -7   0   25.52    3.42
  -1  -7   0   25.43    2.12
  -1  -7   0   27.45    4.21
  -1  -7   0   30.63    3.96
   1   7   0   22.43    3.08
   1   7   0   28.41    4.13
   1   7   0   28.49    2.09
   1   7   0   28.70    2.02
   1   7   0   28.55    4.38
   1   7   0   28.48    4.16
   1   7   0   26.22    3.82
   1   7   0   28.89    3.25
   1   7   0   26.90    3.35
  -2  -7   0    6.16    2.63
  -2  -7   0    5.98    2.63
  -2  -7   0    4.88    1.27
  -2  -7   0    6.15    1.07
  -2  -7   0    4.30    1.46
  -2  -7   0    5.15    1.07
  -2  -7   0    5.86    2.41
  -2  -7   0   10.33    2.33
  -2  -7   0    5.17    2.17
   2   7   0    5.75    2.74
   2   7   0    3.96    1.11
   2   7   0    5.45    2.48
   2   7   0   10.63    3.02
   2   7   0    4.84    2.54
   2   7   0    4.79    2.35
   2   7   0    5.67    1.21
   2   7   0    5.20    1.19
   2   7   0    5.34    2.22
   2   7   0    7.13    2.01
   2   7   0    7.46    2.71
   2   7   0    5.32    1.16
  -3  -7   0   45.79    4.31
  -3  -7   0   38.51    2.79
  -3  -7   0   39.45    4.50
  -3  -7   0   41.14    2.19
  -3  -7   0   44.48    2.28
  -3  -7   0   43.40    4.81
  -3  -7   0   40.72    2.92
  -3  -7   0   39.92    4.76
   3   7   0   43.49    4.85
   3   7   0   37.71    2.58
   3   7   0   38.22    4.53
   3   7   0   39.47    5.33
   3   7   0   44.67    2.64
   3   7   0   39.59    2.63
   3   7   0   38.70    4.75
   3   7   0   40.39    2.63
   3   7   0   41.13    4.24
  -4  -7   0   10.44    2.77
  -4  -7   0    5.94    1.49
  -4  -7   0    6.95    2.51
  -4  -7   0    5.65    1.37
  -4  -7   0    8.35    2.79
  -4  -7   0    8.62    2.93
   4   7   0    6.22    1.53
   4   7   0    6.86    1.46
   4   7   0    5.39    2.71
   4   7   0    6.14    1.23
   4   7   0    7.87    3.16
   4   7   0   10.31    3.15
   4   7   0    5.63    1.33
   4   7   0    3.03    2.84
   4   7   0    4.28    2.69
  -5  -7   0  173.37    8.72
  -5  -7   0  175.34    6.70
  -5  -7   0  172.83    9.19
  -5  -7   0  176.87    9.22
  -5  -7   0  172.76    9.33
  -5  -7   0  187.00    6.78
   5   7   0  170.91   11.19
   5   7   0  189.70    6.82
   5   7   0  184.33    7.02
   5   7   0  170.39    9.42
   5   7   0  181.78    9.71
   5   7   0  180.94    9.48
   5   7   0  174.52    9.76
  -6  -7   0    9.24    2.14
  -6  -7   0   10.29    2.20
  -6  -7   0   14.31    4.01
  -6  -7   0    8.03    2.59
  -6  -7   0    9.43    1.64
  -6  -7   0   10.21    1.62
  -6  -7   0   14.75    1.76
  -6  -7   0   11.29    1.68
  -6  -7   0    8.94    3.64
  -6  -7   0   15.14    2.74
   6   7   0   13.59    3.91
   6   7   0    8.66    3.71
   6   7   0   16.27    3.75
   6   7   0    8.58    1.16
   6   7   0   12.36    1.78
   6   7   0    8.82    4.03
   6   7   0    7.80    3.93
   6   7   0    9.99    1.58
  -7  -7   0   25.42    4.84
  -7  -7   0   28.76    2.77
  -7  -7   0   24.43    2.81
  -7  -7   0   26.33    2.68
  -7  -7   0   24.90    2.49
  -7  -7   0   15.50    2.59
  -7  -7   0   17.79    2.54
  -7  -7   0   25.57    2.57
  -7  -7   0   23.40    4.77
   7   7   0   25.29    2.67
   7   7   0   25.68    2.61
   7   7   0   22.67    4.78
   7   7   0   23.25    4.95
   7   7   0   28.67    4.83
   7   7   0   24.27    1.90
   7   7   0   26.26    5.00
   7   7   0   26.72    4.42
  -8  -7   0    2.01    4.67
  -8  -7   0   -0.17    2.27
  -8  -7   0    1.08    1.60
  -8  -7   0   -0.40    1.40
  -8  -7   0    2.64    2.40
  -8  -7   0    0.29    2.51
  -8  -7   0    0.79    1.43
  -8  -7   0    0.84    4.69
  -8  -7   0    0.30    1.60
   8   7   0   -1.09    4.11
   8   7   0   -1.30    1.61
   8   7   0    2.50    4.86
   8   7   0   -0.48    4.81
   8   7   0    0.85    1.06
   8   7   0    0.52    4.60
   8   7   0   -0.24    4.81
   8   7   0   -0.61    1.58
  -9  -7   0    3.92    1.75
  -9  -7   0    6.14    2.58
  -9  -7   0    5.67    1.68
  -9  -7   0    5.27    5.45
  -9  -7   0    3.41    2.47
  -9  -7   0    6.05    1.70
  -9  -7   0    6.00    1.67
   9   7   0    5.21    1.97
   9   7   0    4.29    1.28
   9   7   0    2.39    5.83
   9   7   0    6.14    1.84
   9   7   0    1.87    5.90
   9   7   0    1.32    5.44
 -10  -7   0    2.65    1.78
 -10  -7   0    0.78    2.75
 -10  -7   0    0.63    1.89
 -10  -7   0    0.59    2.61
  10   7   0    1.58    2.11
  10   7   0    1.65    1.37
  10   7   0   -0.37    2.17
 -11  -7   0    2.54    1.96
 -11  -7   0    3.40    2.03
 -11  -7   0    5.29    2.87
 -11  -7   0    5.18    2.85
  11   7   0    2.98    2.50
  11   7   0    4.22    1.48
  11   7   0    1.04    2.45
 -12  -7   0    5.36    2.16
 -12  -7   0    6.07    2.83
 -12  -7   0    1.79    1.87
  12   7   0    1.69    2.65
  12   7   0    3.95    2.70
  12   7   0    3.03    1.57
 -13  -7   0   64.27    4.38
 -13  -7   0   58.38    5.40
 -13  -7   0   63.20    4.03
  13   7   0   57.47    3.26
 -14  -7   0    0.66    2.03
 -14  -7   0    2.33    2.80
 -14  -7   0    5.16    1.92
  14   7   0    3.53    1.51
 -15  -7   0   24.65    2.76
 -15  -7   0   24.12    3.19
 -15  -7   0   20.65    2.96
  15   7   0   12.21    1.45
 -13   8   0    8.70    1.98
 -13   8   0    8.16    2.50
 -12   8   0   30.47    3.42
 -12   8   0   35.82    3.49
 -12   8   0   40.64    3.46
  11  -8   0    7.29    2.37
 -11   8   0    7.50    1.96
 -11   8   0    8.93    2.01
 -11   8   0   10.49    2.78
  10  -8   0   37.66    3.91
  10  -8   0   33.01    4.18
 -10   8   0   39.61    3.55
 -10   8   0   37.78    3.79
 -10   8   0   33.18    3.42
   9  -8   0   -0.47    2.28
   9  -8   0    0.55    2.17
  -9   8   0   -0.30    1.75
  -9   8   0   -1.38    2.50
  -9   8   0   -1.23    1.80
   8  -8   0    0.18    1.98
   8  -8   0    0.93    1.88
  -8   8   0    1.51    1.68
  -8   8   0    0.83    2.82
  -8   8   0   -0.62    1.57
  -8   8   0   -0.90    2.31
  -8   8   0    2.28    6.18
  -8   8   0    0.42    2.58
   7  -8   0   64.90    9.39
   7  -8   0   78.49    4.40
   7  -8   0   54.96    8.18
   7  -8   0   78.14    4.18
  -7   8   0   62.75    8.27
  -7   8   0   74.42    8.01
  -7   8   0   78.73    4.87
  -7   8   0   70.10    4.91
  -7   8   0   76.53    3.39
  -7   8   0   77.03    3.43
  -7   8   0   69.51    5.29
  -7   8   0   71.72    3.97
  -7   8   0   73.39    3.95
   6  -8   0   84.00    4.29
   6  -8   0   74.98    7.89
   6  -8   0   78.51    4.09
   6  -8   0   85.45    9.11
   6  -8   0   76.22    7.71
   6  -8   0   81.75    9.15
  -6   8   0   83.25    4.09
  -6   8   0   69.09    4.99
  -6   8   0   83.18    3.68
  -6   8   0   77.59    7.82
  -6   8   0   77.46    4.85
  -6   8   0   70.09    8.49
  -6   8   0   79.51    3.73
  -6   8   0   77.57    3.98
  -6   8   0   79.83    4.99
   5  -8   0   19.02    4.84
   5  -8   0   10.70    1.25
   5  -8   0   15.52    1.76
   5  -8   0   16.24    1.86
   5  -8   0   18.61    4.45
   5  -8   0   24.90    4.45
   5  -8   0   13.97    4.63
  -5   8   0   19.09    1.93
  -5   8   0   12.44    1.58
  -5   8   0   16.53    4.83
  -5   8   0   15.75    2.36
  -5   8   0   17.86    4.30
  -5   8   0   18.06    2.50
  -5   8   0   14.66    2.51
  -5   8   0   17.99    1.82
   4  -8   0  132.89    8.36
   4  -8   0  142.08    5.79
   4  -8   0  140.32    8.85
   4  -8   0  142.92    8.90
   4  -8   0  152.52    6.12
   4  -8   0  138.31   10.49
  -4   8   0  155.13    5.65
  -4   8   0  142.65    5.59
  -4   8   0  147.29    8.73
  -4   8   0  135.73    6.10
  -4   8   0  152.09    5.73
  -4   8   0  144.23    5.43
  -4   8   0  131.69    9.53
  -4   8   0  137.74    6.55
  -4   8   0  138.41    7.07
   3  -8   0    1.23    3.40
   3  -8   0   -0.29    3.68
   3  -8   0    1.97    3.25
   3  -8   0    0.58    3.29
   3  -8   0    0.41    1.30
   3  -8   0    1.33    1.26
  -3   8   0    2.61    3.74
  -3   8   0    0.44    2.66
  -3   8   0   -0.75    2.90
  -3   8   0    0.22    1.23
  -3   8   0   -0.85    2.42
  -3   8   0    1.19    1.22
  -3   8   0   -2.02    3.64
   2  -8   0  111.85    8.88
   2  -8   0  115.06    7.56
   2  -8   0  115.18    5.05
   2  -8   0  114.46    5.24
   2  -8   0  116.08    7.50
   2  -8   0  115.15    4.92
   2  -8   0  111.52    5.12
   2  -8   0  118.12    7.37
  -2   8   0  114.33    4.83
  -2   8   0  116.68    7.01
  -2   8   0  106.20    7.61
  -2   8   0  109.26    6.78
  -2   8   0  117.42    7.55
  -2   8   0  116.76    7.21
  -2   8   0  119.94    4.97
   1  -8   0   15.69    1.80
   1  -8   0   21.54    3.37
   1  -8   0   17.67    2.21
   1  -8   0   15.30    3.76
   1  -8   0   19.78    3.62
   1  -8   0   13.87    1.70
   1  -8   0   17.88    2.36
   1  -8   0   19.20    3.36
  -1   8   0   30.23    4.23
  -1   8   0   18.51    3.25
  -1   8   0   19.82    3.18
  -1   8   0   19.20    3.03
  -1   8   0   16.75    3.62
  -1   8   0   15.97    1.58
  -1   8   0   18.56    2.43
  -1   8   0   17.65    1.67
  -1   8   0   17.26    1.84
   0  -8   0   22.12    3.56
   0  -8   0   20.87    2.16
   0  -8   0   18.33    2.25
   0  -8   0   16.69    3.55
   0  -8   0   18.91    2.98
   0  -8   0   20.95    2.31
   0  -8   0    0.81    3.51
   0  -8   0   13.28    3.26
   0  -8   0   16.65    3.79
   0  -8   0   16.99    2.23
   0   8   0   17.59    1.90
   0   8   0   22.79    2.95
   0   8   0   21.42    3.37
   0   8   0   20.65    3.51
   0   8   0   15.75    3.07
   0   8   0   18.15    1.85
   0   8   0   26.71    3.79
   0   8   0   18.15    1.87
  -1  -8   0   14.12    2.00
  -1  -8   0   16.08    2.09
  -1  -8   0   17.65    2.84
  -1  -8   0   16.18    3.47
  -1  -8   0   17.65    3.15
  -1  -8   0   12.79    2.65
  -1  -8   0   14.50    3.64
   1   8   0   15.81    1.97
   1   8   0   16.22    3.31
   1   8   0   16.46    2.79
   1   8   0   15.20    2.82
   1   8   0   15.33    1.97
   1   8   0   13.61    3.27
   1   8   0   15.45    3.31
   1   8   0   14.00    3.41
  -2  -8   0    2.38    3.25
  -2  -8   0    2.56    2.59
  -2  -8   0    1.01    1.45
  -2  -8   0    1.41    2.87
  -2  -8   0    4.24    1.83
  -2  -8   0    3.27    1.16
  -2  -8   0    2.12    1.08
  -2  -8   0    0.68    2.74
   2   8   0    0.53    1.33
   2   8   0    1.52    1.31
   2   8   0   -1.37    3.66
   2   8   0    1.68    1.26
   2   8   0    1.79    1.18
   2   8   0    0.12    3.26
   2   8   0    1.32    3.02
   2   8   0    3.83    3.10
   2   8   0    0.08    3.00
   2   8   0    2.10    2.47
   2   8   0    0.25    3.20
  -3  -8   0   -0.14    1.01
  -3  -8   0    1.46    1.10
  -3  -8   0    0.60    2.78
  -3  -8   0    0.08    3.16
  -3  -8   0    0.81    2.93
  -3  -8   0    1.59    3.06
  -3  -8   0   -0.31    1.62
  -3  -8   0    0.50    1.53
   3   8   0    0.05    1.30
   3   8   0    0.46    3.46
   3   8   0    1.77    1.29
   3   8   0    1.30    1.41
   3   8   0    1.47    3.16
   3   8   0    0.66    2.98
   3   8   0    1.45    2.75
   3   8   0    2.26    1.34
   3   8   0   -1.62    3.35
  -4  -8   0   44.56    5.72
  -4  -8   0   46.24    5.06
  -4  -8   0   46.28    5.61
  -4  -8   0   53.74    3.52
  -4  -8   0   44.98    3.34
  -4  -8   0   44.85    5.68
   4   8   0   59.07    6.45
   4   8   0   45.70    6.61
   4   8   0   51.12    5.80
   4   8   0   54.27    3.33
   4   8   0   54.23    3.35
   4   8   0   50.45    5.54
   4   8   0   50.59    3.25
   4   8   0   55.09    6.15
   4   8   0   54.50    3.22
  -5  -8   0    1.41    1.61
  -5  -8   0    2.95    3.25
  -5  -8   0    1.08    3.33
  -5  -8   0    0.12    1.52
  -5  -8   0    1.06    1.40
  -5  -8   0    1.62    3.58
  -5  -8   0    0.49    2.16
  -5  -8   0   -1.71    3.84
  -5  -8   0   -0.70    2.15
  -5  -8   0   -0.24    1.46
   5   8   0    0.25    2.06
   5   8   0    0.75    3.56
   5   8   0    2.28    4.00
   5   8   0    1.15    1.05
   5   8   0    1.04    1.45
   5   8   0    0.39    3.91
   5   8   0    3.10    3.96
   5   8   0    1.13    1.39
   5   8   0    0.21    3.50
  -6  -8   0  210.07    7.56
  -6  -8   0  195.23   10.59
  -6  -8   0  179.55    8.08
  -6  -8   0  190.99    7.39
  -6  -8   0  206.68    7.57
  -6  -8   0  198.99   10.04
  -6  -8   0  194.33    8.13
  -6  -8   0  195.12    7.13
  -6  -8   0  220.50   11.32
  -6  -8   0  193.48    9.63
   6   8   0  200.34   11.75
   6   8   0  201.37    7.92
   6   8   0  196.99   11.37
   6   8   0  180.77   13.09
   6   8   0  193.40    6.43
   6   8   0  185.72   11.14
   6   8   0  202.73    7.66
   6   8   0  179.98   10.86
  -7  -8   0    0.68    1.66
  -7  -8   0    2.42    1.68
  -7  -8   0    4.58    2.62
  -7  -8   0    1.21    5.06
  -7  -8   0    1.33    4.57
  -7  -8   0    1.41    1.61
  -7  -8   0    0.11    2.41
  -7  -8   0   -0.78    1.60
   7   8   0    0.41    4.76
   7   8   0    1.83    1.16
   7   8   0    1.51    4.02
   7   8   0    1.15    4.82
   7   8   0    1.02    1.68
   7   8   0    2.18    1.66
   7   8   0    1.37    4.57
   7   8   0    1.79    4.76
  -8  -8   0   57.41    3.90
  -8  -8   0   66.74    3.95
  -8  -8   0   52.81    5.27
  -8  -8   0   58.08    8.66
  -8  -8   0   56.56    5.02
  -8  -8   0   60.77    3.75
   8   8   0   63.71    8.82
   8   8   0   69.40    4.37
   8   8   0   64.12    4.15
   8   8   0   67.44    8.89
   8   8   0   66.57    3.09
   8   8   0   59.72    7.44
  -9  -8   0    1.45    1.75
  -9  -8   0    1.10    2.63
  -9  -8   0    1.19    1.84
  -9  -8   0    0.50    1.87
  -9  -8   0    0.48    1.86
   9   8   0    0.78    2.22
   9   8   0    2.12    2.09
   9   8   0    1.22    1.32
 -10  -8   0   37.70    3.90
 -10  -8   0   32.65    3.25
 -10  -8   0   30.36    2.89
 -10  -8   0   34.00    3.69
 -10  -8   0   38.11    3.53
  10   8   0   36.02    4.12
  10   8   0   32.01    2.65
  10   8   0   31.84    4.30
 -11  -8   0    1.13    2.02
 -11  -8   0    1.85    1.95
 -11  -8   0    0.50    2.83
  11   8   0    0.62    2.66
  11   8   0    1.39    2.94
  11   8   0    1.29    1.49
  11   8   0   -0.19    2.66
 -12  -8   0    1.87    2.05
 -12  -8   0    3.48    2.87
 -12  -8   0    1.37    2.01
  12   8   0    0.49    2.90
  12   8   0    2.02    1.56
  12   8   0    4.25    3.11
 -13  -8   0   -0.69    2.82
 -13  -8   0    2.08    1.93
 -13  -8   0   -3.00    1.98
  13   8   0   -0.71    1.56
 -14  -8   0   37.94    3.31
 -14  -8   0   37.46    3.56
 -14  -8   0   37.74    4.74
  14   8   0   34.40    2.57
 -13   9   0    4.40    2.34
 -13   9   0    4.28    1.74
 -12   9   0   32.99    3.29
 -12   9   0   20.15    2.28
 -12   9   0   22.73    2.91
 -11   9   0   32.48    3.42
 -11   9   0   35.30    4.54
 -11   9   0   35.79    3.42
  10  -9   0   67.07    4.79
  10  -9   0   67.76    5.12
 -10   9   0   72.71    4.38
 -10   9   0   70.99    4.31
 -10   9   0   74.48    5.41
   9  -9   0   28.95    3.07
  -9   9   0   24.08    3.21
  -9   9   0   20.61    2.42
  -9   9   0   25.75    3.26
   8  -9   0    4.56    1.62
   8  -9   0    5.09    2.28
   8  -9   0    5.31    2.41
  -8   9   0    4.75    2.47
  -8   9   0    3.48    1.75
  -8   9   0    4.86    3.14
  -8   9   0    7.80    1.90
   7  -9   0   -0.22    5.39
   7  -9   0    2.50    1.40
   7  -9   0    3.33    2.02
   7  -9   0    2.60    2.08
  -7   9   0    2.58    1.56
  -7   9   0    3.10    1.46
  -7   9   0    1.93    2.38
  -7   9   0    4.04    2.87
  -7   9   0    4.71    1.73
  -7   9   0    1.96    6.48
  -7   9   0    3.08    1.54
   6  -9   0   11.46    5.83
   6  -9   0    9.98    2.03
   6  -9   0    9.17    1.38
   6  -9   0    9.80    4.86
   6  -9   0   11.87    5.21
   6  -9   0   10.73    2.04
  -6   9   0    9.64    1.73
  -6   9   0   10.33    5.66
  -6   9   0   13.41    2.60
  -6   9   0    7.49    1.63
  -6   9   0   10.82    1.85
  -6   9   0    7.18    2.60
  -6   9   0   12.89    1.66
  -6   9   0   10.67    4.89
   5  -9   0   12.55    5.28
   5  -9   0   14.09    1.45
   5  -9   0   10.28    5.18
   5  -9   0   12.82    4.73
   5  -9   0   15.50    4.67
   5  -9   0   13.03    2.04
   5  -9   0   14.40    2.09
  -5   9   0   11.22    2.70
  -5   9   0   13.37    2.55
  -5   9   0   16.18    1.89
  -5   9   0   11.55    1.88
  -5   9   0   13.92    1.85
  -5   9   0   13.08    1.72
  -5   9   0   16.59    4.66
  -5   9   0   12.45    5.53
   4  -9   0    4.28    1.22
   4  -9   0    6.98    4.21
   4  -9   0    2.46    4.17
   4  -9   0    5.14    2.74
   4  -9   0    3.32    4.54
   4  -9   0    4.18    1.67
   4  -9   0    4.11    4.72
  -4   9   0    4.14    1.45
  -4   9   0    4.69    2.37
  -4   9   0    4.05    2.22
  -4   9   0    4.07    4.04
  -4   9   0    4.37    1.56
  -4   9   0    3.47    2.49
  -4   9   0    2.59    1.49
  -4   9   0    3.60    1.58
  -4   9   0    1.81    4.97
   3  -9   0   19.48    2.08
   3  -9   0   25.23    2.88
   3  -9   0   28.49    3.06
   3  -9   0   23.99    2.79
   3  -9   0   25.06    5.10
   3  -9   0   28.90    4.60
   3  -9   0   31.24    4.82
   3  -9   0   34.45    4.87
  -3   9   0   29.10    4.56
  -3   9   0   26.93    2.46
  -3   9   0   26.10    2.78
  -3   9   0   31.83    2.97
  -3   9   0   20.27    3.39
  -3   9   0   30.25    2.80
  -3   9   0   24.40    3.67
  -3   9   0   26.99    5.09
  -3   9   0   30.04    3.49
   2  -9   0  207.25    8.62
   2  -9   0  215.40   11.32
   2  -9   0  214.03   13.86
   2  -9   0  233.36    8.48
   2  -9   0  213.48   11.70
   2  -9   0  225.72    7.14
   2  -9   0  214.39    8.90
   2  -9   0  211.52    8.63
   2  -9   0  236.67   11.46
   2  -9   0  225.53    8.76
  -2   9   0  217.22   11.19
  -2   9   0  232.82    8.26
  -2   9   0  221.39   11.87
  -2   9   0  234.03    8.43
  -2   9   0  223.61   11.53
  -2   9   0  226.87    8.49
  -2   9   0  222.93   11.54
  -2   9   0  231.02    7.80
  -2   9   0  223.48   11.10
   1  -9   0   47.36    6.76
   1  -9   0   51.55    3.46
   1  -9   0   57.25    6.21
   1  -9   0   51.71    3.42
   1  -9   0   47.74    3.40
   1  -9   0   57.50    5.91
  -1   9   0   44.32    3.41
  -1   9   0   51.53    2.42
  -1   9   0   47.85    6.05
  -1   9   0   51.90    6.03
  -1   9   0   49.69    6.18
  -1   9   0   57.33    3.50
  -1   9   0   56.90    5.46
  -1   9   0   50.97    2.39
  -1   9   0   46.78    6.00
   0  -9   0   63.73    5.89
   0  -9   0   66.60    3.65
   0  -9   0   67.74    3.71
   0  -9   0   61.16    5.99
   0   9   0   68.78    3.28
   0   9   0   62.57    6.36
   0   9   0   72.86    6.58
   0   9   0   66.42    6.62
   0   9   0   63.30    4.13
   0   9   0   64.35    3.20
   0   9   0   73.29    6.96
   0   9   0   67.29    5.76
  -1  -9   0   69.50    6.12
  -1  -9   0   73.40    3.65
  -1  -9   0   61.94    3.62
  -1  -9   0   63.42    6.92
  -1  -9   0   61.51    7.26
   1   9   0   60.45    6.56
   1   9   0   65.58    3.41
   1   9   0   68.19    7.11
   1   9   0   59.85    6.61
   1   9   0   55.10    6.34
   1   9   0   69.20    3.44
  -2  -9   0   49.59    5.40
  -2  -9   0   43.53    4.15
  -2  -9   0   42.34    2.81
  -2  -9   0   40.58    4.89
  -2  -9   0   40.02    6.27
  -2  -9   0   41.76    6.40
  -2  -9   0   42.17    2.82
   2   9   0   43.29    3.75
   2   9   0   45.01    5.84
   2   9   0   37.35    5.12
   2   9   0   41.42    2.93
   2   9   0   47.60    2.97
   2   9   0   31.69    4.53
   2   9   0   35.45    4.73
  -3  -9   0    4.71    3.80
  -3  -9   0    2.45    1.80
  -3  -9   0    6.04    3.44
  -3  -9   0    2.84    1.23
  -3  -9   0    3.50    1.52
  -3  -9   0    4.07    2.13
  -3  -9   0    2.94    3.79
  -3  -9   0    5.49    1.32
  -3  -9   0    2.27    1.97
  -3  -9   0    4.97    3.63
   3   9   0    2.95    3.45
   3   9   0    3.87    1.02
   3   9   0    5.31    1.48
   3   9   0    3.82    4.06
   3   9   0    2.00    2.04
   3   9   0    4.59    1.66
   3   9   0    1.85    3.97
  -4  -9   0   -0.13    1.39
  -4  -9   0   -0.01    1.57
  -4  -9   0    0.99    2.23
  -4  -9   0    0.34    3.84
  -4  -9   0   -0.29    1.76
  -4  -9   0   -0.58    3.66
  -4  -9   0    0.68    3.68
  -4  -9   0    1.15    1.85
  -4  -9   0    0.44    3.79
   4   9   0   -0.53    1.12
   4   9   0    1.44    4.03
   4   9   0    0.46    1.58
   4   9   0   -0.44    1.55
   4   9   0   -0.60    2.14
   4   9   0    2.16    1.82
   4   9   0   -2.02    4.56
   4   9   0   -0.40    4.80
   4   9   0   -1.68    4.33
   4   9   0    0.34    3.67
   4   9   0    0.50    1.62
  -5  -9   0    2.20    1.51
  -5  -9   0    2.31    2.46
  -5  -9   0    1.30    1.59
  -5  -9   0    3.06    3.86
  -5  -9   0    1.81    2.32
  -5  -9   0    0.57    1.82
  -5  -9   0   -1.86    4.16
  -5  -9   0    0.45    3.96
  -5  -9   0    1.98    4.37
  -5  -9   0    1.65    1.91
   5   9   0    1.13    4.90
   5   9   0   -1.22    4.01
   5   9   0    1.06    1.97
   5   9   0    0.96    2.33
   5   9   0   -0.07    4.65
   5   9   0    3.06    4.63
   5   9   0    0.79    1.64
   5   9   0    1.10    4.00
   5   9   0    1.92    1.18
   5   9   0   -0.16    1.76
   5   9   0   -0.04    1.69
  -6  -9   0  127.06    5.82
  -6  -9   0  132.68    6.40
  -6  -9   0  128.14    5.70
  -6  -9   0  121.92    9.02
  -6  -9   0  131.47    5.46
  -6  -9   0  119.86    8.52
  -6  -9   0  122.55    8.29
  -6  -9   0  118.98    6.53
  -6  -9   0  124.26    9.66
  -6  -9   0  122.39    5.39
   6   9   0   80.04   10.04
   6   9   0  129.33    5.98
   6   9   0  112.44    9.32
   6   9   0  126.27    4.56
   6   9   0   96.06    8.78
   6   9   0  114.83   10.12
   6   9   0  113.74   10.25
   6   9   0  125.94    6.30
   6   9   0  116.66    5.60
  -7  -9   0   83.12    5.70
  -7  -9   0   76.34    4.25
  -7  -9   0   68.35    9.15
  -7  -9   0   74.94    4.24
  -7  -9   0   68.83    4.37
  -7  -9   0   80.46    5.43
  -7  -9   0   67.36    8.50
  -7  -9   0   72.62    4.39
   7   9   0   69.94    9.49
   7   9   0   71.44    3.32
   7   9   0   65.89    5.11
   7   9   0   69.81    9.52
   7   9   0   64.02    8.53
   7   9   0   75.69    4.54
   7   9   0   69.83    4.57
  -8  -9   0   66.09    5.27
  -8  -9   0   72.66    4.27
  -8  -9   0   70.45    4.54
  -8  -9   0   69.74    5.82
  -8  -9   0   70.05    4.29
  -8  -9   0   70.92    4.41
   8   9   0   70.05    5.40
   8   9   0   77.53    4.97
   8   9   0   74.31    3.39
   8   9   0   73.60    4.71
  -9  -9   0   39.38    3.95
  -9  -9   0   42.87    5.03
  -9  -9   0   43.71    3.79
  -9  -9   0   47.80    3.86
  -9  -9   0   45.08    3.84
   9   9   0   44.53    2.80
   9   9   0   41.26    4.22
   9   9   0   49.13    5.11
   9   9   0   41.56    4.50
 -10  -9   0   61.81    5.57
 -10  -9   0   62.33    3.91
 -10  -9   0   63.62    4.44
 -10  -9   0   57.86    4.17
 -10  -9   0   60.78    4.20
  10   9   0   68.48    4.98
  10   9   0   54.85    5.45
  10   9   0   62.07    3.34
  10   9   0   62.93    5.26
 -11  -9   0   46.84    3.85
 -11  -9   0   46.84    4.05
 -11  -9   0   44.82    5.32
  11   9   0   49.72    5.27
  11   9   0   46.36    4.79
  11   9   0   44.97    5.06
  11   9   0   47.24    3.09
 -12  -9   0    7.63    2.03
 -12  -9   0    6.97    2.98
 -12  -9   0    6.55    2.14
  12   9   0    6.06    1.64
  12   9   0    7.71    3.25
 -13  -9   0    3.39    1.91
 -13  -9   0    2.18    2.77
 -13  -9   0    2.31    1.95
  13   9   0    1.29    1.54
 -14  -9   0    7.26    2.63
 -14  -9   0    5.87    1.85
 -14  -9   0    7.24    1.78
  14   9   0   10.10    1.48
 -12  10   0    3.09    2.40
 -12  10   0    2.81    1.78
  11 -10   0   28.78    2.75
 -11  10   0   32.44    3.18
 -11  10   0   33.31    4.30
 -11  10   0   32.15    3.20
  10 -10   0    1.86    2.80
  10 -10   0    0.40    1.66
 -10  10   0    1.90    1.80
 -10  10   0   -0.48    2.63
 -10  10   0    1.42    1.92
   9 -10   0   96.15    5.95
   9 -10   0   96.62    5.58
   9 -10   0  101.15    4.25
  -9  10   0   95.21    4.94
  -9  10   0  101.24    5.01
  -9  10   0   99.90    5.94
   8 -10   0    1.56    2.65
   8 -10   0    1.64    2.58
   8 -10   0   -0.20    3.74
   8 -10   0    0.11    1.57
  -8  10   0    1.82    2.52
  -8  10   0   -0.44    3.25
  -8  10   0    0.95    1.72
  -8  10   0    0.11    1.92
   7 -10   0   28.76    3.91
   7 -10   0   25.71    3.09
   7 -10   0   33.09    2.78
   7 -10   0   28.48    3.83
  -7  10   0   29.01    3.69
  -7  10   0   31.93    2.92
  -7  10   0   33.19    3.50
  -7  10   0   34.04    3.21
  -7  10   0   29.57    3.08
  -7  10   0   29.72    3.40
   6 -10   0    4.42    2.18
   6 -10   0   -1.02    5.56
   6 -10   0    3.99    3.16
   6 -10   0    8.44    1.50
   6 -10   0    8.90    2.30
  -6  10   0    7.86    1.74
  -6  10   0    5.90    2.94
  -6  10   0    7.92    1.78
  -6  10   0    5.55    1.88
  -6  10   0    5.17    1.87
  -6  10   0    6.23    2.54
  -6  10   0    2.17    6.95
   5 -10   0   40.16    3.72
   5 -10   0   37.08    3.70
   5 -10   0   41.22    2.66
   5 -10   0   28.40    5.87
   5 -10   0   32.22    3.72
   5 -10   0   34.42    6.40
  -5  10   0   37.08    3.50
  -5  10   0   39.86    4.11
  -5  10   0   39.58    3.36
  -5  10   0   34.84    3.03
  -5  10   0   34.35    3.28
  -5  10   0   35.08    5.98
  -5  10   0   36.33    3.65
  -5  10   0   37.50    6.48
   4 -10   0    2.22    1.27
   4 -10   0    5.72    5.14
   4 -10   0    2.73    2.88
   4 -10   0    1.26    1.91
   4 -10   0    1.94    5.40
   4 -10   0    1.23    4.98
   4 -10   0    2.99    1.95
   4 -10   0    1.97    4.57
  -4  10   0    4.78    2.44
  -4  10   0    4.47    1.75
  -4  10   0    4.32    2.52
  -4  10   0    5.36    1.78
  -4  10   0    1.65    4.58
  -4  10   0    3.70    1.53
  -4  10   0    2.14    1.88
  -4  10   0    3.48    5.60
   3 -10   0   14.07    2.84
   3 -10   0   13.01    2.13
   3 -10   0   14.81    5.11
   3 -10   0    8.85    5.35
   3 -10   0   11.65    2.10
   3 -10   0   12.50    1.47
   3 -10   0   14.67    4.60
   3 -10   0   14.03    4.93
  -3  10   0   11.37    5.21
  -3  10   0   14.93    1.81
  -3  10   0   14.47    2.53
  -3  10   0   15.77    2.11
  -3  10   0   15.42    3.67
  -3  10   0   15.52    4.60
  -3  10   0   16.15    2.62
  -3  10   0   16.31    2.02
  -3  10   0   16.01    4.25
  -3  10   0   13.02    2.10
   2 -10   0   -1.30    4.24
   2 -10   0   -2.18    4.39
   2 -10   0   -0.27    1.83
   2 -10   0   -0.15    1.91
   2 -10   0   -0.43    1.87
   2 -10   0   -1.41    4.79
   2 -10   0   -1.51    5.27
   2 -10   0    0.18    1.76
   2 -10   0   -0.27    2.45
   2 -10   0    0.35    1.10
  -2  10   0   -0.60    4.67
  -2  10   0   -1.01    3.99
  -2  10   0    1.12    2.19
  -2  10   0    0.29    3.50
  -2  10   0   -0.04    1.82
  -2  10   0   -1.23    3.87
  -2  10   0   -0.47    1.33
  -2  10   0   -0.17    2.21
  -2  10   0    0.42    1.58
   1 -10   0  136.02    9.43
   1 -10   0  140.27    6.61
   1 -10   0  142.03    4.88
   1 -10   0  121.70    9.05
   1 -10   0  134.78    6.12
   1 -10   0  145.90    6.19
  -1  10   0  135.54    6.25
  -1  10   0  145.70    6.32
  -1  10   0  136.19    5.41
  -1  10   0  138.03    9.46
  -1  10   0  141.47    9.29
  -1  10   0  137.01    6.12
  -1  10   0  144.18    9.67
  -1  10   0  146.70    8.79
   0 -10   0    1.73    1.43
   0 -10   0    0.07    1.65
   0 -10   0    2.15    1.63
   0 -10   0    0.86    3.98
   0 -10   0    0.91    1.00
   0 -10   0    1.27    2.29
   0  10   0    2.61    2.03
   0  10   0    1.86    4.16
   0  10   0    2.21    4.02
   0  10   0    1.60    4.15
   0  10   0   -0.02    4.22
   0  10   0    0.85    1.21
   0  10   0    1.49    1.29
   0  10   0    0.85    1.61
  -1 -10   0   90.80    4.25
  -1 -10   0   92.58    5.40
  -1 -10   0  107.95    9.60
  -1 -10   0   93.21    8.97
  -1 -10   0  102.66    8.02
  -1 -10   0  105.40    4.82
   1  10   0   97.84    8.49
   1  10   0   90.36    8.13
   1  10   0  105.68    4.50
   1  10   0  104.26    4.49
   1  10   0   93.09    8.21
   1  10   0   98.71    5.22
   1  10   0  101.68    9.01
  -2 -10   0    4.86    4.42
  -2 -10   0    0.65    1.61
  -2 -10   0    3.26    4.40
  -2 -10   0    5.71    2.27
  -2 -10   0    8.80    4.04
  -2 -10   0    5.92    1.57
  -2 -10   0    8.80    1.62
   2  10   0    9.98    4.50
   2  10   0    6.31    1.68
   2  10   0    9.50    1.75
   2  10   0    7.42    4.40
   2  10   0    7.13    2.25
   2  10   0    6.72    1.53
  -3 -10   0  172.36   11.25
  -3 -10   0  180.77   11.69
  -3 -10   0  183.29    7.80
  -3 -10   0  189.61    6.92
  -3 -10   0  174.52   10.69
  -3 -10   0  185.75    6.90
   3  10   0  192.15    7.67
   3  10   0  200.96    7.66
   3  10   0  199.06   11.64
   3  10   0  189.76    6.83
   3  10   0  168.01    6.05
   3  10   0  189.48   11.70
   3  10   0  186.00    7.51
  -4 -10   0    0.52    1.59
  -4 -10   0    1.23    4.31
  -4 -10   0   -0.69    2.46
  -4 -10   0    2.04    4.47
  -4 -10   0    0.01    2.14
  -4 -10   0    1.77    4.65
  -4 -10   0    0.26    4.38
  -4 -10   0    0.67    2.28
   4  10   0    3.06    1.81
   4  10   0    1.52    1.85
   4  10   0    1.46    2.31
   4  10   0    0.97    5.35
   4  10   0    0.99    1.10
   4  10   0    0.39    5.12
  -5 -10   0   -1.15    4.37
  -5 -10   0    0.06    2.11
  -5 -10   0    0.11    2.54
  -5 -10   0   -0.50    4.78
  -5 -10   0   -0.93    2.10
  -5 -10   0   -1.62    5.10
  -5 -10   0   -0.05    1.85
  -5 -10   0    0.24    1.67
   5  10   0   -0.83    1.94
   5  10   0   -0.45    4.69
   5  10   0   -0.62    2.06
   5  10   0    1.02    5.23
   5  10   0   -0.01    2.11
   5  10   0    1.27    1.91
   5  10   0    0.79    2.38
   5  10   0   -3.06    5.53
   5  10   0   -0.59    1.25
  -6 -10   0   14.69    2.51
  -6 -10   0   10.50    5.32
  -6 -10   0   15.04    1.99
  -6 -10   0   10.33    2.04
  -6 -10   0   13.82    3.09
  -6 -10   0   14.00    2.43
  -6 -10   0   13.37    5.06
  -6 -10   0   14.14    3.04
   6  10   0    1.79    5.02
   6  10   0   11.79    2.43
   6  10   0   12.14    6.29
   6  10   0   11.42    1.52
   6  10   0   14.01    6.20
   6  10   0   15.99    2.45
   6  10   0    9.99    2.62
   6  10   0   14.41    2.47
   6  10   0   14.15    2.79
  -7 -10   0   33.22    3.94
  -7 -10   0   37.48    4.92
  -7 -10   0   34.65    3.53
  -7 -10   0   33.50    3.45
  -7 -10   0   34.72    3.93
  -7 -10   0    2.26    6.62
  -7 -10   0   34.45    3.86
   7  10   0   36.60    2.55
   7  10   0   39.91    4.82
   7  10   0   37.02    3.98
   7  10   0    1.96    6.11
   7  10   0   24.60    2.97
  -8 -10   0   -0.75    3.19
  -8 -10   0   -0.54    2.40
  -8 -10   0    0.95    1.94
  -8 -10   0    1.31    1.85
  -8 -10   0   -1.21    2.25
  -8 -10   0    1.72    2.93
   8  10   0   -0.10    1.40
   8  10   0    0.84    2.51
   8  10   0   -1.01    2.43
   8  10   0   -0.69    2.73
  -9 -10   0   45.34    3.90
  -9 -10   0   43.83    3.75
  -9 -10   0   36.84    4.58
  -9 -10   0   44.56    5.17
  -9 -10   0   32.60    4.39
  -9 -10   0   43.08    4.06
   9  10   0   45.88    5.09
   9  10   0   47.28    2.97
   9  10   0   41.58    4.79
   9  10   0   41.60    4.54
 -10 -10   0    6.24    2.09
 -10 -10   0    6.24    2.49
 -10 -10   0    5.31    2.95
 -10 -10   0    8.40    2.18
 -10 -10   0    4.80    2.10
  10  10   0    8.12    2.71
  10  10   0    3.63    2.96
  10  10   0    5.46    2.95
  10  10   0    6.64    1.52
 -11 -10   0   75.98    4.47
 -11 -10   0   72.13    4.55
 -11 -10   0   72.16    5.76
  11  10   0   75.98    5.80
  11  10   0   76.50    3.76
 -12 -10   0    4.81    1.97
 -12 -10   0    7.58    2.90
 -12 -10   0    7.68    2.09
  12  10   0    7.56    1.61
  12  10   0    7.99    3.16
 -13 -10   0   11.35    2.06
 -13 -10   0    7.84    2.81
  13  10   0    7.33    3.00
  13  10   0   11.25    1.56
  12 -11   0    2.88    1.59
 -12  11   0    7.09    1.63
 -12  11   0    5.39    2.21
 -11  11   0    1.02    1.66
 -11  11   0   -0.34    2.45
  10 -11   0   40.33    2.94
 -10  11   0   41.14    3.31
 -10  11   0   38.27    4.35
 -10  11   0   40.68    3.32
   9 -11   0   12.94    1.76
   9 -11   0   10.08    3.02
  -9  11   0   13.25    2.76
  -9  11   0   11.60    2.01
  -9  11   0   14.49    2.12
   8 -11   0   66.73    5.17
   8 -11   0   68.98    6.63
   8 -11   0   65.93    3.61
   8 -11   0   74.24    5.95
  -8  11   0   72.00    4.26
  -8  11   0   71.75    5.36
  -8  11   0   78.31    4.25
   7 -11   0    2.94    2.91
   7 -11   0    1.34    3.50
   7 -11   0    2.02    1.55
   7 -11   0   -0.06    2.61
  -7  11   0    0.01    1.74
  -7  11   0    4.13    1.86
  -7  11   0    1.96    2.03
  -7  11   0    2.50    2.67
  -7  11   0    2.03    3.23
  -7  11   0    1.25    1.80
   6 -11   0   66.98    3.48
   6 -11   0   60.26    4.80
   6 -11   0   63.73    5.20
   6 -11   0   65.66    6.20
  -6  11   0   64.80    5.62
  -6  11   0   69.18    5.21
  -6  11   0   68.43    4.12
  -6  11   0   61.74    4.09
  -6  11   0   62.82    4.25
  -6  11   0   66.45    4.01
   5 -11   0    9.79    1.58
   5 -11   0   14.76    3.37
   5 -11   0   12.31    2.76
   5 -11   0    8.50    2.41
  -5  11   0   11.83    1.85
  -5  11   0   11.54    2.74
  -5  11   0   10.96    2.94
  -5  11   0   13.79    2.17
  -5  11   0   10.03    2.26
   4 -11   0   48.97    7.41
   4 -11   0   74.33    4.83
   4 -11   0   77.36    5.19
   4 -11   0   80.86    5.82
   4 -11   0   81.73    3.55
  -4  11   0   83.93    4.66
  -4  11   0   61.00    8.96
  -4  11   0   75.96    5.25
  -4  11   0   83.26    5.52
  -4  11   0   75.72    4.03
  -4  11   0   76.01    4.91
  -4  11   0   34.71    7.21
  -4  11   0   82.76    4.34
   3 -11   0    0.03    2.48
   3 -11   0   -0.16    2.36
   3 -11   0    2.26    5.62
   3 -11   0    0.62    2.22
   3 -11   0    2.10    7.51
   3 -11   0    1.94    6.09
   3 -11   0    1.28    2.67
   3 -11   0   -0.40    1.22
   3 -11   0    0.10    4.96
   3 -11   0   -0.50    2.19
  -3  11   0    0.22    5.51
  -3  11   0    2.52    2.43
  -3  11   0    1.18    1.58
  -3  11   0    2.69    1.73
  -3  11   0    2.10    2.58
  -3  11   0    1.01    2.21
  -3  11   0    1.59    2.02
  -3  11   0   -0.09    4.54
   2 -11   0    0.39    4.85
   2 -11   0    8.76    2.69
   2 -11   0   11.80    1.40
   2 -11   0   15.72    2.44
   2 -11   0   10.25    2.41
   2 -11   0   14.60    5.32
  -2  11   0   10.29    5.53
  -2  11   0   16.82    1.99
  -2  11   0   13.98    2.44
  -2  11   0   10.60    2.23
  -2  11   0   15.01    2.52
  -2  11   0   10.31    4.57
   1 -11   0   13.98    2.34
   1 -11   0   14.08    2.33
   1 -11   0   13.52    1.97
   1 -11   0   13.30    1.45
   1 -11   0    9.63    2.67
   1 -11   0    8.58    4.80
  -1  11   0   11.72    4.61
  -1  11   0   12.10    2.54
  -1  11   0   12.02    5.03
  -1  11   0   14.82    2.53
   0 -11   0   34.42    5.76
   0 -11   0   49.99    3.83
   0 -11   0   48.03    3.43
   0 -11   0   51.72    3.78
   0 -11   0   42.70    4.66
   0  11   0   46.15    4.22
   0  11   0   52.08    6.60
   0  11   0   46.31    6.10
   0  11   0   45.11    2.57
   0  11   0   44.56    2.57
   0  11   0   39.17    5.74
  -1 -11   0    6.65    1.83
  -1 -11   0    6.97    1.84
  -1 -11   0    9.26    2.55
  -1 -11   0    4.92    4.75
  -1 -11   0    6.13    1.76
   1  11   0    8.13    4.83
   1  11   0   10.33    1.61
   1  11   0    9.10    1.71
   1  11   0    4.17    4.65
   1  11   0    5.71    1.67
   1  11   0    6.70    2.41
   1  11   0    3.78    4.87
   1  11   0    6.09    4.86
  -2 -11   0   67.33    9.98
  -2 -11   0  127.46    5.22
  -2 -11   0   96.30    4.89
  -2 -11   0  105.69    9.05
  -2 -11   0  116.30    6.11
  -2 -11   0  124.53    5.19
  -2 -11   0   63.11    9.48
   2  11   0  118.14    5.24
   2  11   0  112.48    4.85
   2  11   0  107.22    9.66
   2  11   0  127.26    5.32
   2  11   0  111.01    5.82
   2  11   0   97.46    9.18
  -3 -11   0    3.14    2.47
  -3 -11   0    1.66    5.20
  -3 -11   0    1.03    1.50
  -3 -11   0   -0.29    4.85
  -3 -11   0    4.29    1.40
   3  11   0    2.82    5.44
   3  11   0    4.15    1.86
   3  11   0    1.64    2.36
   3  11   0    0.99    1.69
   3  11   0    1.39    5.08
   3  11   0    1.52    2.07
  -4 -11   0   75.53    5.33
  -4 -11   0   73.93    8.61
   4  11   0   72.31    5.20
   4  11   0   79.84    4.24
   4  11   0   78.68    4.70
   4  11   0   75.27   10.39
   4  11   0   73.49    3.34
   4  11   0   86.15    4.81
   4  11   0   68.97    9.43
  -5 -11   0   12.02    2.07
  -5 -11   0   10.98    2.62
  -5 -11   0    7.74    5.99
  -5 -11   0    1.54    5.19
  -5 -11   0   12.34    2.73
  -5 -11   0   14.66    2.83
   5  11   0    6.40    6.19
   5  11   0   11.97    1.51
   5  11   0   15.44    2.28
   5  11   0   11.71    2.69
   5  11   0   12.83    2.51
   5  11   0   12.53    2.64
  -6 -11   0    1.93    2.89
  -6 -11   0    1.83    5.64
  -6 -11   0    2.01    1.96
  -6 -11   0    1.12    2.66
  -6 -11   0    0.57    2.49
   6  11   0    0.04    2.62
   6  11   0    0.87    2.39
   6  11   0   -0.20    2.56
   6  11   0   -0.03    1.31
  -7 -11   0   -0.07    2.59
  -7 -11   0    1.27    1.95
  -7 -11   0    1.30    3.19
  -7 -11   0    2.49    3.16
  -7 -11   0    0.38    2.02
  -7 -11   0   -0.96    2.46
   7  11   0   -0.68    2.79
   7  11   0    0.51    2.71
   7  11   0    0.58    2.62
   7  11   0    1.55    2.97
   7  11   0   -0.26    1.41
  -8 -11   0    1.31    2.52
  -8 -11   0    1.17    2.05
  -8 -11   0    0.56    2.01
  -8 -11   0    0.16    2.71
  -8 -11   0    2.43    3.01
  -8 -11   0   -0.94    3.25
   8  11   0   -0.63    2.74
   8  11   0    1.92    2.68
   8  11   0    1.13    1.48
   8  11   0    0.16    2.59
  -9 -11   0    0.88    2.98
  -9 -11   0   -0.99    3.63
  -9 -11   0   -1.35    2.04
  -9 -11   0    0.68    2.38
  -9 -11   0    2.10    2.07
  -9 -11   0   -1.11    2.81
   9  11   0   -1.05    2.78
   9  11   0    0.52    1.48
   9  11   0   -0.95    2.61
   9  11   0   -1.04    2.48
 -10 -11   0   20.62    2.48
 -10 -11   0   16.08    2.56
 -10 -11   0   24.95    3.60
 -10 -11   0   21.01    2.56
  10  11   0   21.09    3.44
  10  11   0   17.77    1.85
  10  11   0    1.20    2.84
 -11 -11   0    1.49    2.96
 -11 -11   0    0.70    1.97
  11  11   0    0.87    3.03
  11  11   0    1.02    1.45
 -12 -11   0   38.60    3.44
 -12 -11   0   37.51    4.81
  12  11   0   35.91    3.52
  12  11   0   35.25    2.64
  11 -12   0    9.39    1.42
  11 -12   0    8.29    1.84
 -11  12   0    5.90    1.60
 -11  12   0   11.04    2.40
  10 -12   0    1.21    1.91
  10 -12   0    1.08    1.40
 -10  12   0    0.17    1.67
 -10  12   0    1.35    2.45
  -9  12   0   18.55    2.31
  -9  12   0   22.58    3.14
   8 -12   0   18.88    1.90
   8 -12   0   11.98    3.25
   8 -12   0   23.95    3.98
  -8  12   0   23.71    3.02
  -8  12   0   20.85    3.11
  -8  12   0   21.61    2.43
   7 -12   0   11.77    3.20
   7 -12   0   11.01    2.82
   7 -12   0   12.24    3.52
   7 -12   0   15.30    1.78
  -7  12   0   10.58    1.89
  -7  12   0    9.56    2.12
  -7  12   0   15.82    3.45
  -7  12   0   16.67    2.24
  -7  12   0   16.33    3.02
  -7  12   0   16.01    2.20
   6 -12   0   11.93    1.64
   6 -12   0   19.65    3.54
   6 -12   0   18.14    3.22
   6 -12   0   19.65    3.10
  -6  12   0   12.09    2.47
  -6  12   0   16.78    3.07
  -6  12   0   16.71    2.16
  -6  12   0   14.32    2.90
  -6  12   0   12.79    2.20
  -6  12   0   11.95    2.06
   5 -12   0   52.50    5.23
   5 -12   0   60.99    3.09
   5 -12   0   45.55    4.63
   5 -12   0   50.99    5.49
  -5  12   0   50.80    3.86
  -5  12   0   54.03    3.67
  -5  12   0   49.40    5.29
  -5  12   0   49.07    4.69
  -5  12   0   52.77    4.25
  -5  12   0   52.04    5.03
   4 -12   0   45.15    4.62
   4 -12   0   48.12    2.96
   4 -12   0   38.49    4.73
   4 -12   0   43.52    5.25
  -4  12   0   49.26    4.40
  -4  12   0   45.54    4.58
  -4  12   0   45.84    3.60
  -4  12   0   53.35    4.95
  -4  12   0   46.88    4.86
  -4  12   0   46.21    3.69
   3 -12   0   25.40    3.46
   3 -12   0   22.38    3.09
   3 -12   0   19.58    2.96
  -3  12   0   22.69    2.97
  -3  12   0    1.66    5.61
  -3  12   0   28.95    3.04
  -3  12   0   31.87    3.37
  -3  12   0   29.92    3.37
  -3  12   0   28.08    3.26
   2 -12   0   14.79    1.63
   2 -12   0   16.64    2.17
   2 -12   0   12.13    2.67
   2 -12   0   11.62    2.74
   2 -12   0   12.39    3.04
  -2  12   0    9.87    2.42
  -2  12   0    9.93    2.72
  -2  12   0   15.74    2.06
  -2  12   0   13.77    2.67
   1 -12   0   -1.27    2.44
   1 -12   0   -0.90    2.68
   1 -12   0    0.25    1.81
   1 -12   0   -0.95    2.20
   1 -12   0    1.16    1.29
  -1  12   0   -1.79    2.34
   0 -12   0    1.65    2.18
   0 -12   0   -1.79    2.71
   0 -12   0   -0.58    1.84
   0 -12   0    0.75    2.07
   0  12   0    1.51    6.15
   0  12   0    1.01    2.32
  -1 -12   0    0.40    1.97
  -1 -12   0    2.06    1.84
  -1 -12   0    1.43    2.03
  -1 -12   0    0.19    2.49
   1  12   0    0.42    1.62
   1  12   0    0.78    1.69
   1  12   0    1.48    2.36
  -2 -12   0    9.75    1.92
  -2 -12   0    4.20    2.54
  -2 -12   0   12.39    2.04
   2  12   0    9.28    1.87
   2  12   0    7.65    1.90
   2  12   0   11.01    2.07
   2  12   0    6.92    2.44
   2  12   0    1.77    6.26
  -3 -12   0   36.31    4.44
   3  12   0   31.20    3.62
   3  12   0    2.31    6.67
   3  12   0   29.64    3.24
   3  12   0   37.26    3.52
   3  12   0   34.84    3.37
  -4 -12   0   36.20    3.59
   4  12   0   32.73    3.82
   4  12   0   34.53    3.48
   4  12   0   32.46    3.99
   4  12   0   23.87    3.13
  -5 -12   0   39.46    5.27
  -5 -12   0   29.06    3.63
  -5 -12   0   40.75    4.82
   5  12   0   34.49    3.58
   5  12   0   27.91    3.24
   5  12   0   38.41    4.79
   5  12   0   37.35    4.36
   5  12   0   33.07    2.56
  -6 -12   0   14.09    2.94
  -6 -12   0   20.24    3.32
  -6 -12   0   16.46    3.38
  -6 -12   0   11.58    2.28
   6  12   0   17.53    1.68
   6  12   0   13.52    2.30
   6  12   0   17.36    2.85
   6  12   0   16.25    2.93
   6  12   0   19.41    3.21
  -7 -12   0   51.94    5.36
  -7 -12   0   51.44    3.98
  -7 -12   0   50.66    5.50
  -7 -12   0   49.25    4.92
   7  12   0   51.34    4.81
   7  12   0   52.69    5.03
   7  12   0   52.16    3.13
   7  12   0   50.52    4.00
   7  12   0   49.68    5.22
  -8 -12   0   15.86    2.99
  -8 -12   0   22.84    3.27
  -8 -12   0   18.55    3.39
  -8 -12   0   18.67    2.46
   8  12   0    8.87    3.33
   8  12   0   10.68    2.84
   8  12   0   19.97    3.09
   8  12   0   20.23    1.87
   8  12   0   19.75    2.51
  -9 -12   0   30.48    3.87
  -9 -12   0   37.27    4.72
  -9 -12   0   33.16    3.61
  -9 -12   0   28.86    4.10
   9  12   0   35.91    3.68
   9  12   0   35.11    2.71
   9  12   0   38.51    3.82
 -10 -12   0    0.36    3.02
 -10 -12   0    1.25    1.94
  10  12   0    1.01    2.93
  10  12   0    1.24    2.10
  10  12   0    1.07    1.46
 -11 -12   0    3.20    1.94
 -11 -12   0    5.63    2.95
  11  12   0    4.07    1.48
  11  12   0    4.65    2.04
  11  12   0   -0.07    2.90
 -12 -12   0    4.48    1.76
 -12 -12   0    3.46    2.50
  12  12   0    4.09    2.48
  12  12   0    2.81    1.27
  12  12   0    3.58    1.83
  10 -13   0    2.70    1.30
  10 -13   0    2.21    1.77
 -10  13   0    4.20    1.52
 -10  13   0    1.96    2.22
   9 -13   0    1.54    1.45
   9 -13   0    0.22    1.91
  -9  13   0    0.05    1.67
  -9  13   0    0.20    2.46
   8 -13   0    0.27    1.44
   8 -13   0    2.21    1.93
  -8  13   0    1.84    1.79
  -8  13   0   -1.48    2.58
   7 -13   0    0.50    1.44
   7 -13   0    2.98    1.97
   7 -13   0    0.22    3.34
  -7  13   0    3.11    1.87
  -7  13   0    1.24    3.00
  -7  13   0    0.37    2.64
   6 -13   0    4.31    3.38
   6 -13   0    2.55    1.44
   6 -13   0    3.11    1.93
   6 -13   0    1.22    3.21
   6 -13   0    1.06    2.77
  -6  13   0    2.40    2.74
  -6  13   0    2.08    2.15
  -6  13   0    5.23    2.81
  -6  13   0    4.50    1.88
   5 -13   0   46.14    2.85
   5 -13   0   41.61    3.59
   5 -13   0   46.07    4.30
  -5  13   0   41.50    3.48
  -5  13   0   30.83    3.33
  -5  13   0   42.25    4.69
  -5  13   0   46.50    4.72
  -5  13   0   41.87    4.14
   4 -13   0    7.36    1.57
   4 -13   0    6.46    3.14
   4 -13   0    8.78    3.03
   4 -13   0    6.80    1.99
   4 -13   0    6.41    3.25
  -4  13   0    8.25    1.86
  -4  13   0    7.32    2.46
  -4  13   0    8.27    3.02
  -4  13   0    4.98    2.91
  -4  13   0    7.47    2.66
   3 -13   0  112.06    6.42
   3 -13   0  104.47    5.25
   3 -13   0  115.12    4.50
   3 -13   0  106.35    6.51
   3 -13   0  108.37    6.56
  -3  13   0   93.26    6.42
  -3  13   0  112.28    6.33
  -3  13   0  106.82    6.16
  -3  13   0  109.71    5.09
   2 -13   0   29.43    3.50
   2 -13   0   35.59    4.39
   2 -13   0   37.17    4.78
   2 -13   0   37.31    3.93
   2 -13   0   29.00    2.61
  -2  13   0   31.71    3.30
  -2  13   0   26.45    3.44
  -2  13   0   27.83    3.29
   1 -13   0   40.30    4.31
   1 -13   0   37.42    4.06
   1 -13   0   39.13    4.40
   1 -13   0   41.88    3.77
  -1  13   0   39.63    4.41
   0 -13   0    0.91    2.73
   0 -13   0   -0.11    1.89
   0 -13   0    1.46    2.32
   0 -13   0    2.44    2.63
   0  13   0    3.32    2.51
  -1 -13   0   20.72    2.32
  -1 -13   0   20.68    2.52
  -1 -13   0   17.31    2.52
  -1 -13   0   19.03    3.07
   1  13   0   21.23    3.07
  -2 -13   0   -0.14    1.92
  -2 -13   0    0.88    2.68
  -2 -13   0    0.05    1.70
   2  13   0    0.39    1.96
   2  13   0    0.90    1.87
   2  13   0   -1.02    2.55
  -3 -13   0    6.45    2.80
   3  13   0    5.08    2.39
   3  13   0   10.64    2.05
   3  13   0    8.49    2.68
   3  13   0    4.99    2.15
  -4 -13   0    7.32    2.68
   4  13   0    6.91    2.00
   4  13   0    5.51    2.34
   4  13   0    6.85    2.51
   4  13   0    9.21    2.72
  -5 -13   0   39.55    4.83
   5  13   0   39.12    4.77
   5  13   0   43.06    4.31
   5  13   0   42.97    4.76
   5  13   0   43.12    3.78
  -6 -13   0   13.33    3.14
  -6 -13   0   14.00    3.44
  -6 -13   0   12.93    2.96
   6  13   0   16.16    2.92
   6  13   0   15.30    2.80
   6  13   0   13.96    3.09
   6  13   0   13.37    2.30
  -7 -13   0   52.89    5.59
  -7 -13   0   59.17    5.11
  -7 -13   0   59.25    4.33
  -7 -13   0   59.06    5.69
   7  13   0   73.79    5.32
   7  13   0   66.34    5.11
   7  13   0   63.29    3.18
   7  13   0   63.60    4.21
   7  13   0   56.23    5.33
  -8 -13   0   17.34    3.27
  -8 -13   0   24.84    2.65
   8  13   0   25.53    3.26
   8  13   0   18.61    2.28
   8  13   0   21.67    2.50
  -9 -13   0   59.16    3.92
   9  13   0   52.43    2.94
   9  13   0   60.91    5.06
   9  13   0   60.85    3.93
 -10 -13   0   16.03    2.26
  10  13   0   17.91    3.00
  10  13   0   13.91    2.24
  10  13   0   14.10    1.54
 -11 -13   0    5.74    1.76
 -11 -13   0    1.12    2.54
  11  13   0    7.21    1.26
  11  13   0    6.32    2.47
  11  13   0   10.59    1.99
   8 -14   0   17.02    2.20
   8 -14   0   20.36    2.30
  -8  14   0   22.15    2.75
  -8  14   0   19.91    2.16
   7 -14   0    2.34    1.94
   7 -14   0    1.68    1.42
   7 -14   0    0.10    3.12
  -7  14   0    1.11    2.61
  -7  14   0   -0.09    1.79
   6 -14   0    1.93    3.12
   6 -14   0    3.61    1.94
   6 -14   0    1.52    1.44
  -6  14   0    0.77    2.65
  -6  14   0    0.70    2.72
  -6  14   0    0.20    1.87
   5 -14   0    0.23    1.46
   5 -14   0    1.59    2.00
   5 -14   0    0.23    3.20
   5 -14   0    1.31    3.14
  -5  14   0   -0.74    2.55
  -5  14   0    0.85    1.88
  -5  14   0   -1.22    2.86
   4 -14   0   30.43    3.43
   4 -14   0   19.34    3.18
   4 -14   0   30.90    3.74
   4 -14   0   27.76    2.63
  -4  14   0   29.50    3.30
  -4  14   0   37.72    3.40
  -4  14   0   31.70    3.26
   3 -14   0    2.06    2.04
   3 -14   0    2.32    3.08
   3 -14   0    1.96    3.04
   3 -14   0   -0.84    2.79
   3 -14   0    1.49    1.46
  -3  14   0    0.12    2.48
  -3  14   0    0.81    2.41
  -3  14   0    0.20    3.00
   2 -14   0  116.21    6.74
   2 -14   0  114.79    6.37
   2 -14   0  113.58    6.43
   2 -14   0  126.78    5.52
  -2  14   0  117.06    6.08
  -2  14   0   90.16    6.15
  -2  14   0   98.58    6.77
   1 -14   0    1.21    2.87
   1 -14   0   -0.37    2.97
   1 -14   0    1.91    1.90
   1 -14   0    0.56    2.64
  -1  14   0   -0.48    2.38
   0 -14   0   68.38    4.90
   0 -14   0   61.16    4.14
   0 -14   0   73.11    5.57
   0 -14   0   65.66    4.70
   0  14   0   74.54    5.07
  -1 -14   0    2.58    2.07
  -1 -14   0    5.23    2.07
  -1 -14   0    5.82    2.85
  -1 -14   0    2.20    2.27
   1  14   0    2.88    2.53
  -2 -14   0   59.05    5.41
   2  14   0   71.57    5.18
  -3 -14   0   -0.16    2.67
   3  14   0   -1.70    2.52
   3  14   0   -0.30    1.97
   3  14   0    0.13    1.91
  -4 -14   0    7.33    2.78
   4  14   0    6.32    2.59
   4  14   0    4.78    2.01
   4  14   0    7.30    2.70
   4  14   0    7.25    2.25
  -5 -14   0    6.16    2.78
   5  14   0    8.13    1.96
   5  14   0    5.53    2.60
   5  14   0    9.21    2.63
  -6 -14   0   36.52    4.78
   6  14   0   36.45    4.44
   6  14   0   34.97    3.41
  -7 -14   0    6.25    2.78
   7  14   0    2.53    2.53
   7  14   0    3.30    2.05
  -8 -14   0   43.19    4.85
   8  14   0   45.14    3.66
   8  14   0   54.23    4.66
  -9 -14   0    2.60    1.92
   9  14   0    4.07    1.91
   9  14   0    1.61    2.46
  10  14   0   56.80    4.29
  10  14   0   64.44    3.61
   7 -15   0   60.10    2.83
   7 -15   0   63.67    3.62
  -7  15   0   57.10    3.34
  -7  15   0   55.04    4.13
   6 -15   0    6.26    2.75
   6 -15   0    6.88    1.93
   6 -15   0    6.39    1.36
  -6  15   0    2.48    2.27
  -6  15   0    8.70    1.84
  -6  15   0    8.41    2.64
   5 -15   0   17.13    3.05
   5 -15   0   15.25    1.57
   5 -15   0   14.75    2.16
  -5  15   0   17.24    2.61
  -5  15   0   15.90    2.09
   4 -15   0    4.17    1.97
   4 -15   0    0.74    2.84
  -4  15   0    3.05    2.34
   3 -15   0    3.98    1.94
   3 -15   0    3.73    2.92
  -3  15   0    5.48    2.47
   2 -15   0   13.68    3.10
   2 -15   0    6.94    2.07
  -2  15   0    7.45    2.49
   1 -15   0   43.83    3.74
   1 -15   0   49.22    5.15
  -1  15   0   48.90    4.42
   0 -15   0    3.65    1.97
   0 -15   0    3.38    2.27
   0 -15   0    5.24    2.86
   0  15   0    3.99    2.41
  -1 -15   0   79.17    5.83
   1  15   0   81.29    5.28
  -2 -15   0   15.12    2.96
   2  15   0   13.52    2.78
  -3 -15   0   70.42    5.37
   3  15   0   67.69    5.08
  -4 -15   0    1.12    2.58
   4  15   0    0.22    2.48
  -5 -15   0    1.87    2.57
   5  15   0    1.85    2.48
   5  15   0    6.76    1.95
  -6 -15   0    1.88    2.58
   6  15   0    4.23    2.43
   6  15   0    1.99    1.81
  -7 -15   0   -0.54    2.32
   7  15   0    2.43    2.44
   7  15   0    1.20    1.72
  -8 -15   0    0.65    2.19
   8  15   0    2.04    1.62
   8  15   0    2.29    2.31
   5 -16   0   50.23    4.37
   5 -16   0   49.09    3.31
   4 -16   0   15.09    2.89
   4 -16   0   19.62    2.20
  -4  16   0   15.71    2.25
   3 -16   0    6.92    1.87
   3 -16   0    3.94    2.70
  -3  16   0    3.64    2.14
   2 -16   0    1.78    2.71
   2 -16   0   -0.15    1.76
  -2  16   0   -1.34    2.20
   1 -16   0    7.78    1.91
   1 -16   0    4.70    2.75
  -1  16   0    4.80    2.39
   0 -16   0    5.15    2.88
   0  16   0    8.86    2.36
  -1 -16   0   10.22    2.74
   1  16   0    6.66    2.31
  -2 -16   0   20.30    2.93
   2  16   0   20.99    2.80
  -3 -16   0   76.26    5.19
   3  16   0   71.48    4.75
  -4 -16   0   38.22    4.55
   4  16   0   45.86    4.17
  -5 -16   0    7.30    2.39
   5  16   0    6.95    2.29
  -6 -16   0   17.80    2.52
   6  16   0   11.19    2.41
   2 -17   0   12.94    2.34
   2 -17   0    1.63    1.57
  -2  17   0   11.92    1.98
   1 -17   0    2.39    2.40
  -1  17   0    2.14    1.98
   0 -17   0    0.06    2.31
   0  17   0    3.04    2.06
  -1 -17   0    0.99    2.28
   1  17   0   -1.13    2.12
  -2 -17   0    4.06    2.35
   2  17   0    4.11    2.16
  -3 -17   0    3.60    2.33
   3  17   0    0.95    2.14
   4  17   0   63.44    4.03
   6  16  -1    1.03    1.70
   6  16  -1    4.19    2.03
   5  16  -1    0.18    2.11
  -5 -16   1   -0.61    2.30
   4  16  -1   19.68    2.53
  -4 -16   1   17.69    2.69
   3  16  -1    4.01    2.27
  -3 -16   1    6.21    2.64
   2  16  -1   72.73    4.78
  -2 -16   1   75.15    5.19
   1  16  -1   23.24    2.79
  -1 -16   1   13.51    2.78
   0  16  -1   69.14    4.51
   0 -16   1   52.86    3.65
   0 -16   1   61.08    4.95
  -1  16  -1    6.24    2.24
   1 -16   1    9.86    2.69
   1 -16   1    7.78    1.77
  -2  16  -1   47.71    4.02
   2 -16   1   44.23    4.68
   2 -16   1   46.45    3.32
  -3  16  -1    0.26    2.07
   3 -16   1    0.39    1.67
   3 -16   1    0.43    2.60
  -4  16  -1   -1.19    1.92
   4 -16   1    0.61    1.62
   4 -16   1   -1.21    2.42
   8  15  -1   58.72    4.14
   8  15  -1   54.60    3.19
   7  15  -1   28.50    2.89
   7  15  -1   34.39    3.98
  -7 -15   1   20.98    2.70
   6  15  -1   50.44    3.35
   6  15  -1   56.66    4.42
  -6 -15   1   43.12    4.44
   5  15  -1   11.58    2.58
   5  15  -1   15.29    2.05
  -5 -15   1   15.25    2.78
   4  15  -1    4.71    2.48
   4  15  -1    5.46    1.91
  -4 -15   1    7.35    2.68
   3  15  -1    5.78    2.55
  -3 -15   1   10.29    2.77
   2  15  -1   35.21    4.26
  -2 -15   1   46.63    4.69
   1  15  -1   10.05    2.57
  -1 -15   1    9.68    2.80
   0  15  -1   64.39    4.73
   0 -15   1   48.67    5.18
   0 -15   1   48.61    3.71
  -1  15  -1   35.24    4.20
   1 -15   1   42.08    3.90
   1 -15   1   35.01    3.42
  -2  15  -1   45.83    4.19
   2 -15   1   47.12    3.67
   2 -15   1   41.75    4.92
  -3  15  -1   22.96    2.87
   3 -15   1   34.35    3.56
   3 -15   1   29.95    3.31
  -4  15  -1   10.07    2.44
   4 -15   1    9.96    2.00
   4 -15   1   14.36    3.00
  -5  15  -1    1.09    2.31
   5 -15   1    1.21    2.75
   5 -15   1    1.09    1.79
  -6  15  -1   -0.45    2.01
  -6  15  -1   -0.13    1.64
   6 -15   1    0.06    1.19
   6 -15   1    0.23    2.55
   6 -15   1   -0.02    1.74
   9  14  -1   49.81    3.36
   9  14  -1   49.05    4.30
   8  14  -1    0.60    2.49
   8  14  -1    0.71    1.86
  -8 -14   1    1.15    2.47
   7  14  -1   68.93    4.91
   7  14  -1   59.10    3.81
  -7 -14   1   65.41    5.11
   6  14  -1   -0.76    2.61
   6  14  -1   -0.13    1.85
  -6 -14   1    0.98    2.65
   5  14  -1  116.00    6.27
   5  14  -1  108.96    5.13
  -5 -14   1  116.55    6.46
   4  14  -1    2.29    2.22
   4  14  -1    2.34    1.86
   4  14  -1    3.26    2.60
  -4 -14   1    1.74    2.65
   3  14  -1   20.81    2.34
   3  14  -1   17.82    2.89
  -3 -14   1   13.88    2.87
   2  14  -1    0.40    2.50
  -2 -14   1    1.31    2.65
   1  14  -1   22.68    2.97
  -1 -14   1   22.18    3.33
  -1 -14   1   23.16    2.41
  -1 -14   1   22.65    3.04
  -1 -14   1   21.67    2.88
   0  14  -1    0.96    2.42
   0 -14   1    0.28    1.92
   0 -14   1    1.33    2.59
   0 -14   1   -0.50    2.29
   0 -14   1   -1.53    2.87
  -1  14  -1   26.47    3.05
   1 -14   1   26.74    2.69
   1 -14   1   25.01    3.15
   1 -14   1   29.19    3.62
   1 -14   1   28.74    3.43
  -2  14  -1   -0.69    2.69
  -2  14  -1   -0.09    3.33
  -2  14  -1    4.52    2.46
   2 -14   1    3.01    2.93
   2 -14   1    6.18    2.81
   2 -14   1    3.57    2.02
   2 -14   1    5.34    3.16
  -3  14  -1   78.75    4.97
  -3  14  -1   60.72    5.11
   3 -14   1   69.26    5.69
   3 -14   1   79.12    4.42
   3 -14   1   73.77    5.55
  -4  14  -1   18.76    2.78
   4 -14   1   13.14    1.64
   4 -14   1   18.45    3.37
   4 -14   1   14.05    2.24
  -5  14  -1   45.11    4.89
  -5  14  -1   42.32    3.43
  -5  14  -1   45.84    4.41
   5 -14   1   37.05    2.73
   5 -14   1   41.58    3.60
   5 -14   1   46.44    5.17
  -6  14  -1    0.69    2.60
  -6  14  -1    1.81    2.77
  -6  14  -1    1.65    1.84
   6 -14   1    2.11    2.93
   6 -14   1    0.01    1.88
   6 -14   1    2.81    1.41
  -7  14  -1    9.78    2.73
  -7  14  -1   13.30    2.60
  -7  14  -1   11.07    1.92
   7 -14   1    9.29    2.02
   7 -14   1   12.23    1.53
  -8  14  -1    5.07    2.35
  -8  14  -1    3.02    1.57
   8 -14   1    5.33    1.34
   8 -14   1    4.60    1.81
  10  13  -1    1.37    2.53
  10  13  -1    2.28    1.24
  10  13  -1    3.87    1.99
 -10 -13   1    2.55    1.85
   9  13  -1    0.52    2.69
   9  13  -1    0.13    1.36
   9  13  -1    1.76    1.99
  -9 -13   1    1.03    1.99
  -9 -13   1    0.87    2.81
   8  13  -1   11.11    1.60
   8  13  -1   13.71    2.25
   8  13  -1   14.29    2.94
  -8 -13   1   11.34    3.01
   7  13  -1    2.71    2.63
   7  13  -1    1.15    2.94
   7  13  -1    0.71    2.00
  -7 -13   1   -0.65    2.89
  -7 -13   1    0.13    2.84
   6  13  -1   46.01    5.00
   6  13  -1   49.02    4.78
   6  13  -1   53.36    4.61
   6  13  -1   54.93    3.99
  -6 -13   1   57.23    5.18
   5  13  -1   -0.17    2.43
   5  13  -1    1.71    2.54
   5  13  -1    0.17    2.88
   5  13  -1    0.07    1.90
  -5 -13   1    1.02    2.66
   4  13  -1   79.14    5.19
   4  13  -1   87.61    4.50
   4  13  -1   87.84    5.14
  -4 -13   1   92.83    5.82
   3  13  -1    0.86    1.85
   3  13  -1   -0.02    2.56
   3  13  -1    0.30    2.35
   3  13  -1   -0.26    2.16
  -3 -13   1    1.27    2.65
   2  13  -1   16.60    2.18
   2  13  -1   17.11    2.83
   2  13  -1   14.09    1.87
   2  13  -1   16.74    2.02
  -2 -13   1   16.89    2.34
  -2 -13   1   15.14    3.07
  -2 -13   1   13.55    2.00
   1  13  -1   -0.26    2.48
  -1 -13   1   -0.78    2.25
  -1 -13   1   -1.12    1.89
  -1 -13   1    0.82    2.73
  -1 -13   1    0.69    2.08
   0  13  -1   13.15    2.66
   0 -13   1   16.09    2.35
   0 -13   1   19.19    2.73
   0 -13   1   14.56    3.07
   0 -13   1   20.83    2.97
  -1  13  -1   -1.15    2.44
   1 -13   1   -0.50    2.72
   1 -13   1   -0.20    2.84
   1 -13   1   -0.93    2.62
   1 -13   1    0.47    1.96
  -2  13  -1    4.10    3.16
  -2  13  -1    3.23    2.76
  -2  13  -1    8.81    2.60
   2 -13   1    8.42    2.98
   2 -13   1    7.68    2.06
   2 -13   1    7.19    2.73
   2 -13   1    9.16    3.01
  -3  13  -1    0.34    2.93
  -3  13  -1    1.86    2.43
  -3  13  -1    0.35    2.50
   3 -13   1   -1.26    3.11
   3 -13   1    1.60    2.84
   3 -13   1    1.47    1.50
   3 -13   1    4.11    3.18
   3 -13   1   -0.55    1.96
  -4  13  -1   52.38    5.15
  -4  13  -1   54.05    3.75
  -4  13  -1   53.94    4.70
  -4  13  -1   57.27    5.23
  -4  13  -1   59.98    4.88
   4 -13   1   53.76    3.99
   4 -13   1   50.97    5.55
   4 -13   1   51.32    5.09
   4 -13   1   56.17    3.12
   4 -13   1   51.19    5.38
  -5  13  -1   -0.32    2.36
  -5  13  -1   -0.26    1.83
  -5  13  -1   -0.48    2.83
  -5  13  -1   -0.51    2.75
  -5  13  -1    0.32    2.60
   5 -13   1    0.38    3.33
   5 -13   1    0.76    1.96
   5 -13   1   -0.49    1.46
  -6  13  -1   93.46    5.89
  -6  13  -1   90.70    5.77
  -6  13  -1   88.73    4.75
   6 -13   1   94.25    4.86
   6 -13   1  101.43    4.21
   6 -13   1   99.59    6.51
  -7  13  -1    1.44    1.87
  -7  13  -1    0.94    2.74
  -7  13  -1    1.10    2.61
   7 -13   1    1.86    1.46
   7 -13   1    2.23    1.99
  -8  13  -1   59.40    5.23
  -8  13  -1   70.58    3.91
  -8  13  -1   61.35    4.85
   8 -13   1   65.70    4.13
   8 -13   1   71.75    3.34
  -9  13  -1   -1.45    2.39
  -9  13  -1    1.05    1.58
   9 -13   1    0.21    1.42
   9 -13   1   -0.69    1.85
  11  12  -1   44.30    3.60
  11  12  -1   53.46    4.72
  11  12  -1   46.00    2.74
 -11 -12   1   47.07    4.83
 -11 -12   1   47.35    3.56
  10  12  -1   15.66    1.70
  10  12  -1   16.05    2.28
  10  12  -1   15.27    3.07
 -10 -12   1   15.27    2.31
 -10 -12   1    9.86    3.12
   9  12  -1    4.08    2.90
   9  12  -1    2.79    1.39
   9  12  -1    5.42    2.10
  -9 -12   1    2.50    3.23
  -9 -12   1    0.64    3.18
  -9 -12   1    2.89    2.10
   8  12  -1    7.53    1.55
   8  12  -1    8.18    2.08
   8  12  -1    5.12    2.76
   8  12  -1    2.63    3.19
   8  12  -1    9.44    2.93
  -8 -12   1    5.48    2.07
  -8 -12   1    7.59    2.84
  -8 -12   1    6.80    3.22
   7  12  -1    2.62    2.69
   7  12  -1    3.40    1.99
   7  12  -1    0.73    2.96
   7  12  -1    1.58    1.39
   7  12  -1    0.41    2.64
  -7 -12   1    0.89    3.18
  -7 -12   1    2.66    2.15
  -7 -12   1    0.70    2.83
  -7 -12   1    1.48    2.98
   6  12  -1    3.14    2.65
   6  12  -1    2.19    1.99
   6  12  -1    5.13    2.68
   6  12  -1    5.37    2.93
   6  12  -1    2.36    1.35
  -6 -12   1    2.06    3.12
  -6 -12   1    1.52    2.87
  -6 -12   1    5.30    2.87
   5  12  -1   38.73    4.70
   5  12  -1   33.46    4.09
   5  12  -1   35.63    3.72
   5  12  -1   36.86    4.59
  -5 -12   1   39.58    3.86
  -5 -12   1   36.41    3.97
  -5 -12   1   39.62    4.45
   4  12  -1    4.98    2.29
   4  12  -1    4.69    2.58
   4  12  -1    6.15    2.04
   4  12  -1    2.22    2.46
  -4 -12   1    6.47    2.67
   3  12  -1  143.69    6.51
   3  12  -1  145.12    5.87
   3  12  -1  136.50    6.44
  -3 -12   1  143.57    7.24
   2  12  -1   48.77    4.59
   2  12  -1   46.41    3.59
   2  12  -1   45.66    3.49
   2  12  -1   49.69    3.54
  -2 -12   1   47.10    3.46
  -2 -12   1   48.79    4.80
  -2 -12   1   47.63    3.35
  -2 -12   1   50.18    3.70
   1  12  -1   41.46    2.91
   1  12  -1   47.99    3.00
   1  12  -1   44.61    3.50
   1  12  -1   51.91    4.57
  -1 -12   1   50.57    3.63
  -1 -12   1   53.86    4.02
  -1 -12   1   51.87    4.82
  -1 -12   1   51.42    3.87
   0  12  -1   39.40    4.35
   0 -12   1   35.32    3.39
   0 -12   1   31.61    3.58
   0 -12   1   35.05    3.83
   0 -12   1   41.15    4.10
  -1  12  -1   37.08    4.29
   1 -12   1   38.06    3.60
   1 -12   1   40.40    5.05
   1 -12   1   34.19    4.24
   1 -12   1   35.50    4.02
  -2  12  -1    1.06    2.53
  -2  12  -1   -0.66    2.38
  -2  12  -1    1.18    2.73
   2 -12   1    1.40    1.91
   2 -12   1    1.97    2.49
   2 -12   1    1.14    2.89
   2 -12   1    0.12    2.64
   2 -12   1    1.16    1.36
  -3  12  -1    9.96    2.72
  -3  12  -1    6.66    1.89
  -3  12  -1   12.08    2.90
  -3  12  -1    9.15    2.95
  -3  12  -1   10.80    2.57
   3 -12   1    9.97    3.03
   3 -12   1    9.98    1.61
   3 -12   1    7.34    1.98
   3 -12   1   10.06    2.86
   3 -12   1   10.67    2.99
  -4  12  -1   -0.60    2.76
  -4  12  -1   -1.49    2.65
  -4  12  -1   -1.14    1.75
  -4  12  -1   -0.57    2.29
  -4  12  -1   -0.05    2.53
   4 -12   1   -0.45    2.97
   4 -12   1    0.52    1.42
   4 -12   1    2.03    1.92
   4 -12   1    2.97    3.08
   4 -12   1    0.72    2.90
  -5  12  -1   57.53    4.43
  -5  12  -1   53.59    4.88
  -5  12  -1   59.13    5.17
  -5  12  -1   53.64    4.99
  -5  12  -1   60.10    3.87
   5 -12   1   56.78    5.75
   5 -12   1   57.19    3.15
   5 -12   1   57.57    4.84
   5 -12   1   55.62    3.98
   5 -12   1   52.43    5.46
  -6  12  -1   11.20    2.87
  -6  12  -1    9.06    2.49
  -6  12  -1    9.05    2.20
  -6  12  -1   10.95    2.00
  -6  12  -1   11.11    2.96
   6 -12   1    6.68    3.32
   6 -12   1   10.46    1.60
   6 -12   1    7.97    2.67
   6 -12   1   11.94    3.17
  -7  12  -1   37.93    3.90
  -7  12  -1   39.60    4.58
  -7  12  -1   42.86    3.17
  -7  12  -1   37.86    3.39
   7 -12   1   37.26    3.54
   7 -12   1   30.25    3.50
   7 -12   1   28.35    3.76
   7 -12   1   41.31    4.26
  -8  12  -1   12.54    2.01
  -8  12  -1    7.31    2.75
  -8  12  -1   16.04    3.25
   8 -12   1    9.05    1.57
   8 -12   1   11.71    2.16
  -9  12  -1   79.58    4.31
  -9  12  -1   87.45    5.41
   9 -12   1   84.48    4.46
   9 -12   1   85.68    3.79
 -10  12  -1    7.90    1.71
 -10  12  -1    8.38    2.48
  10 -12   1   10.36    1.94
  10 -12   1    6.29    1.47
  12  11  -1    8.63    1.49
  12  11  -1    4.63    2.92
  12  11  -1    8.40    2.07
 -12 -11   1   10.02    2.86
 -12 -11   1   12.24    1.97
  11  11  -1   70.52    3.56
  11  11  -1   68.33    5.65
  11  11  -1   77.26    4.43
 -11 -11   1   71.73    5.78
 -11 -11   1   72.01    4.23
  10  11  -1   28.76    3.54
  10  11  -1   27.86    2.77
  10  11  -1   24.90    2.52
 -10 -11   1   17.90    3.53
 -10 -11   1   26.08    3.38
   9  11  -1   63.48    3.29
   9  11  -1   55.32    5.12
  -9 -11   1   58.76    4.12
  -9 -11   1   52.16    5.94
  -9 -11   1   46.19    4.98
  -9 -11   1   55.28    4.54
  -9 -11   1   55.49    5.62
   8  11  -1    8.04    1.53
   8  11  -1    1.31    3.03
   8  11  -1    0.16    2.63
   8  11  -1    2.67    2.69
  -8 -11   1    5.20    3.18
  -8 -11   1    4.47    2.89
  -8 -11   1    7.47    3.25
  -8 -11   1    7.52    2.17
  -8 -11   1    5.08    2.57
   7  11  -1   46.13    3.85
   7  11  -1   39.98    2.80
   7  11  -1   38.10    4.72
   7  11  -1   35.83    4.93
   7  11  -1   39.61    4.72
  -7 -11   1   38.72    4.54
  -7 -11   1   36.67    4.05
  -7 -11   1   38.02    4.83
  -7 -11   1   46.23    5.56
  -7 -11   1   44.21    3.86
   6  11  -1   20.31    3.04
   6  11  -1   22.12    3.11
   6  11  -1   25.25    2.53
   6  11  -1   22.68    2.46
   6  11  -1   18.35    2.94
  -6 -11   1   20.53    2.50
  -6 -11   1   16.01    3.03
  -6 -11   1   22.04    2.96
  -6 -11   1   23.45    3.36
   5  11  -1    7.75    1.42
   5  11  -1    7.13    2.58
   5  11  -1    9.95    2.52
   5  11  -1    8.37    2.62
   5  11  -1   10.42    2.02
  -5 -11   1    6.81    2.72
  -5 -11   1    7.65    2.75
  -5 -11   1    5.03    2.76
   4  11  -1    8.29    2.49
   4  11  -1    4.27    5.92
   4  11  -1    9.86    2.01
   4  11  -1    5.96    2.15
   4  11  -1    8.18    1.36
   4  11  -1   14.12    2.52
  -4 -11   1    7.49    2.54
  -4 -11   1    9.36    6.30
   3  11  -1   43.33    6.74
   3  11  -1   66.95    4.06
   3  11  -1   51.52    3.69
   3  11  -1   61.29    4.14
   3  11  -1   50.36    7.58
  -3 -11   1   56.88    6.67
  -3 -11   1   57.76    4.87
  -3 -11   1   55.90    2.97
  -3 -11   1   49.80    2.97
   2  11  -1   46.28    4.29
   2  11  -1   45.57    6.70
   2  11  -1   45.05    3.26
   2  11  -1   42.15    3.50
   2  11  -1   44.23    3.34
   2  11  -1   37.34    6.09
  -2 -11   1   43.67    3.29
  -2 -11   1   45.39    3.44
  -2 -11   1   42.35    4.43
  -2 -11   1   43.66    3.26
  -2 -11   1   54.32    7.85
   1  11  -1  156.19    6.24
   1  11  -1  160.80    6.93
   1  11  -1  156.19    6.12
   1  11  -1   98.68    9.99
   1  11  -1  148.57   11.44
   1  11  -1  142.06    5.88
  -1 -11   1  145.75   10.28
  -1 -11   1  163.48    6.67
  -1 -11   1  154.16    6.06
  -1 -11   1  162.29    6.60
  -1 -11   1  157.63    7.17
   0  11  -1   10.26    1.62
   0  11  -1   22.50    2.72
   0  11  -1   21.73    2.15
   0  11  -1   20.63    5.70
   0  11  -1    1.17    4.67
   0  11  -1   12.76    4.89
   0  11  -1   17.81    1.89
   0 -11   1   20.52    2.30
   0 -11   1   24.72    3.28
   0 -11   1   26.71    2.73
   0 -11   1   19.79    3.06
   0 -11   1   19.54    5.35
  -1  11  -1  116.48    6.53
  -1  11  -1  133.38    6.24
  -1  11  -1  114.38   10.40
   1 -11   1  113.72   10.03
   1 -11   1  123.74    6.01
   1 -11   1  117.06    5.97
   1 -11   1  118.80    4.42
   1 -11   1  125.03    6.48
   1 -11   1  108.74    5.15
  -2  11  -1   40.42    3.95
  -2  11  -1   40.09    4.29
  -2  11  -1   45.31    6.93
  -2  11  -1   39.74    4.15
   2 -11   1   33.28    3.57
   2 -11   1   43.13    6.67
   2 -11   1   33.79    4.09
   2 -11   1   44.17    3.35
   2 -11   1   40.12    4.17
   2 -11   1   33.33    2.54
  -3  11  -1    2.56    1.65
  -3  11  -1    4.53    2.64
  -3  11  -1    6.49    2.48
  -3  11  -1    6.58    2.44
  -3  11  -1    4.98    2.21
  -3  11  -1    1.59    4.80
  -3  11  -1    4.80    6.24
   3 -11   1    6.18    2.51
   3 -11   1    4.28    2.62
   3 -11   1    6.23    2.82
   3 -11   1    0.98    5.51
   3 -11   1    4.79    2.55
   3 -11   1    3.01    5.72
   3 -11   1    5.78    2.45
  -4  11  -1    1.31    1.82
  -4  11  -1   -0.43    2.51
  -4  11  -1    0.81    2.28
  -4  11  -1   -0.67    2.69
  -4  11  -1    2.81    2.06
  -4  11  -1    0.69    1.66
  -4  11  -1    1.60    5.16
   4 -11   1    1.22    5.95
   4 -11   1    1.03    2.88
   4 -11   1    2.36    1.31
   4 -11   1   -0.27    2.36
   4 -11   1    0.81    2.50
  -5  11  -1    1.82    2.83
  -5  11  -1    1.43    1.84
  -5  11  -1    1.07    2.06
  -5  11  -1    1.82    1.66
  -5  11  -1    2.87    2.35
  -5  11  -1    0.76    2.64
   5 -11   1    1.49    2.42
   5 -11   1    1.84    2.69
   5 -11   1   -0.52    1.35
   5 -11   1    0.48    3.10
  -6  11  -1   10.98    2.48
  -6  11  -1    8.62    3.04
  -6  11  -1   12.73    2.81
  -6  11  -1   12.02    2.01
  -6  11  -1   11.02    2.19
  -6  11  -1    8.96    2.03
   6 -11   1    9.73    3.22
   6 -11   1   10.50    3.07
   6 -11   1   14.23    2.83
   6 -11   1   13.57    1.67
  -7  11  -1   32.30    3.55
  -7  11  -1   32.81    3.27
  -7  11  -1   34.70    3.46
  -7  11  -1   29.87    3.31
  -7  11  -1   29.76    3.77
  -7  11  -1   33.63    3.16
   7 -11   1   28.92    3.27
   7 -11   1   30.43    3.67
   7 -11   1   31.43    3.96
   7 -11   1   34.93    2.67
  -8  11  -1    5.64    3.20
  -8  11  -1    8.38    2.74
  -8  11  -1   10.30    2.00
  -8  11  -1    9.16    2.01
   8 -11   1    9.02    1.62
   8 -11   1   11.43    3.28
   8 -11   1    7.04    2.65
  -9  11  -1   27.66    3.05
  -9  11  -1   18.54    2.89
  -9  11  -1   26.92    3.74
   9 -11   1   21.40    2.55
 -10  11  -1   43.12    4.47
 -10  11  -1   45.46    3.32
  10 -11   1   43.78    2.80
  10 -11   1   42.04    3.63
 -11  11  -1   13.85    1.89
 -11  11  -1   16.39    2.67
  11 -11   1   12.22    1.55
  11 -11   1   14.65    2.09
  13  10  -1    1.13    1.91
  13  10  -1    3.79    1.43
 -13 -10   1    1.88    2.72
 -13 -10   1    1.92    1.80
  12  10  -1    5.86    1.52
  12  10  -1    5.52    3.21
 -12 -10   1    4.43    2.92
 -12 -10   1    4.69    1.95
  11  10  -1    4.08    3.02
  11  10  -1    5.20    1.57
 -11 -10   1    6.33    2.10
 -11 -10   1    4.84    3.02
 -11 -10   1    4.88    2.02
  10  10  -1  119.46    4.68
  10  10  -1  110.98    6.59
  10  10  -1  111.76    6.23
  10  10  -1  113.19    6.63
 -10 -10   1  100.50    5.57
 -10 -10   1  109.93    5.44
 -10 -10   1  109.11    6.84
 -10 -10   1  113.12    5.16
 -10 -10   1  108.47    5.57
   9  10  -1    2.33    2.50
   9  10  -1    0.81    2.75
   9  10  -1    0.81    2.83
   9  10  -1    0.70    1.45
  -9 -10   1    0.12    2.40
  -9 -10   1   -0.24    3.44
  -9 -10   1    2.23    2.03
  -9 -10   1    1.08    2.03
  -9 -10   1    1.96    2.60
  -9 -10   1   -0.25    2.98
   8  10  -1   68.54    4.89
   8  10  -1   65.46    3.46
   8  10  -1   71.27    5.38
   8  10  -1   60.84    5.19
  -8 -10   1   71.14    6.08
  -8 -10   1   64.64    4.40
  -8 -10   1   66.77    5.02
  -8 -10   1   69.87    4.94
  -8 -10   1   68.03    5.77
  -8 -10   1   70.72    4.52
   7  10  -1   -1.53    2.52
   7  10  -1    0.52    2.23
   7  10  -1    0.48    2.43
   7  10  -1    0.15    1.36
  -7 -10   1    1.93    2.03
  -7 -10   1   -1.59    2.91
  -7 -10   1    0.65    1.95
  -7 -10   1    0.91    2.98
  -7 -10   1    1.46    2.38
  -7 -10   1   -1.56    2.35
   6  10  -1  158.11    7.25
   6  10  -1  166.47    5.62
   6  10  -1  145.15    6.93
   6  10  -1  145.90    7.17
   6  10  -1  123.22   11.94
   6  10  -1  157.68    7.34
   6  10  -1  164.43    7.26
  -6 -10   1  149.86    7.48
  -6 -10   1  152.85    7.13
  -6 -10   1  164.62    6.53
  -6 -10   1  159.61    6.46
  -6 -10   1  147.57    6.99
  -6 -10   1  131.05   11.88
  -6 -10   1  148.40    7.80
   5  10  -1    9.01    6.13
   5  10  -1    7.92    6.10
   5  10  -1    5.89    2.43
   5  10  -1    2.07    5.14
   5  10  -1    5.78    1.27
   5  10  -1    5.48    2.13
   5  10  -1    5.72    2.41
  -5 -10   1    6.03    5.44
  -5 -10   1    2.92    2.25
  -5 -10   1   -0.70    4.75
  -5 -10   1    9.01    2.46
  -5 -10   1    5.43    2.49
  -5 -10   1    4.93    1.87
   4  10  -1    0.03    2.00
   4  10  -1   -0.27    2.27
   4  10  -1    1.35    1.20
   4  10  -1   -3.22    5.25
   4  10  -1    1.37    1.73
   4  10  -1    2.05    1.87
   4  10  -1    1.43    5.20
  -4 -10   1    0.95    2.33
  -4 -10   1    0.09    2.33
  -4 -10   1   -0.19    2.36
  -4 -10   1    3.09    4.78
  -4 -10   1   -0.53    5.18
   3  10  -1   18.25    2.26
   3  10  -1   18.10    5.33
   3  10  -1   10.19    1.26
   3  10  -1   12.33    5.30
   3  10  -1   17.71    2.21
   3  10  -1   16.89    2.71
   3  10  -1   23.78    2.18
  -3 -10   1   16.02    4.69
  -3 -10   1   11.55    5.03
  -3 -10   1   16.73    2.19
  -3 -10   1   14.30    5.01
  -3 -10   1   15.65    2.68
  -3 -10   1   17.38    1.77
   2  10  -1   47.02    6.02
   2  10  -1   45.10    3.15
   2  10  -1   40.16    4.07
   2  10  -1   40.48    5.94
   2  10  -1   44.16    3.14
   2  10  -1   45.85    3.13
  -2 -10   1   43.16    4.22
  -2 -10   1   29.66    5.12
  -2 -10   1   33.57    5.34
  -2 -10   1   36.61    5.91
  -2 -10   1   33.14    3.06
  -2 -10   1   49.01    3.22
  -2 -10   1   42.28    3.06
   1  10  -1   -0.82    4.53
   1  10  -1    0.55    4.50
   1  10  -1    0.55    1.51
   1  10  -1   -0.45    2.09
   1  10  -1   -0.44    1.34
   1  10  -1   -0.58    4.36
   1  10  -1   -1.35    4.26
   1  10  -1   -0.08    1.42
  -1 -10   1    0.79    2.30
  -1 -10   1    0.44    1.57
  -1 -10   1   -1.08    1.58
  -1 -10   1    0.77    1.63
  -1 -10   1    0.34    4.19
  -1 -10   1   -0.85    5.55
   0  10  -1   40.88    4.04
   0  10  -1   43.52    2.63
   0  10  -1   47.85    7.53
   0  10  -1   39.86    5.84
   0  10  -1   43.75    5.68
   0  10  -1   41.76    5.66
   0  10  -1   41.41    2.61
   0 -10   1   39.12    5.55
   0 -10   1   28.54    2.22
   0 -10   1   48.19    3.44
   0 -10   1   40.43    3.34
   0 -10   1   44.70    4.47
   0 -10   1   41.70    3.21
  -1  10  -1    0.43    4.23
  -1  10  -1    0.31    2.03
  -1  10  -1    1.76    3.76
  -1  10  -1    1.06    4.57
  -1  10  -1   -0.65    4.84
  -1  10  -1    0.77    1.54
  -1  10  -1    0.39    1.97
  -1  10  -1    1.23    2.14
   1 -10   1    3.13    2.47
   1 -10   1    2.99    1.89
   1 -10   1    0.85    1.93
   1 -10   1    1.71    4.48
   1 -10   1    0.30    4.38
   1 -10   1    0.84    1.14
   1 -10   1    1.30    1.56
  -2  10  -1  177.65   10.53
  -2  10  -1  170.40    6.54
  -2  10  -1  176.46   11.50
  -2  10  -1  186.56   10.67
  -2  10  -1  176.32    7.39
  -2  10  -1  176.47   10.38
  -2  10  -1  191.67    7.45
  -2  10  -1  171.76    7.34
  -2  10  -1  174.17    7.17
   2 -10   1  189.02   11.09
   2 -10   1  183.53    7.64
   2 -10   1  183.64    7.45
   2 -10   1  137.19    7.37
   2 -10   1  181.27   10.71
   2 -10   1  170.21    7.32
   2 -10   1  169.80    7.71
  -3  10  -1    1.72    3.70
  -3  10  -1    0.11    2.44
  -3  10  -1    0.05    1.81
  -3  10  -1    0.62    1.63
  -3  10  -1    1.76    1.90
  -3  10  -1    1.79    1.45
  -3  10  -1    2.16    2.33
  -3  10  -1    1.03    4.22
  -3  10  -1    1.20    5.03
   3 -10   1    2.73    4.85
   3 -10   1    1.91    4.97
   3 -10   1    4.46    4.91
   3 -10   1    1.12    2.05
   3 -10   1    0.92    1.95
   3 -10   1    1.46    1.21
   3 -10   1   -0.40    5.74
   3 -10   1    0.34    2.57
  -4  10  -1   13.23    4.59
  -4  10  -1   11.62    2.06
  -4  10  -1   16.15    1.89
  -4  10  -1   12.50    2.15
  -4  10  -1   12.19    2.60
  -4  10  -1   13.77    5.85
  -4  10  -1   13.64    2.68
  -4  10  -1    8.61    1.86
   4 -10   1    2.58    5.36
   4 -10   1   12.35    5.28
   4 -10   1   12.10    2.88
   4 -10   1   10.77    1.43
   4 -10   1   14.89    2.41
   4 -10   1   16.98    2.51
   4 -10   1    0.82    6.00
   4 -10   1   20.06    5.36
  -5  10  -1    5.78    1.74
  -5  10  -1    4.28    5.21
  -5  10  -1    8.06    2.53
  -5  10  -1    3.60    2.06
  -5  10  -1    7.14    1.85
  -5  10  -1    5.86    1.81
  -5  10  -1    3.26    2.73
  -5  10  -1    1.99    6.17
   5 -10   1    5.73    3.01
   5 -10   1    6.50    1.41
   5 -10   1    1.08    5.33
   5 -10   1   -2.39    6.26
   5 -10   1    6.27    2.15
   5 -10   1    1.90    2.21
  -6  10  -1   25.90    3.11
  -6  10  -1   27.39    3.56
  -6  10  -1   27.02    3.41
  -6  10  -1   30.26    3.06
  -6  10  -1   27.52    3.27
  -6  10  -1   29.15    3.29
   6 -10   1   27.59    2.60
   6 -10   1   28.15    3.75
   6 -10   1   30.82    3.64
   6 -10   1   25.16    2.96
   6 -10   1    0.18    5.96
  -7  10  -1    7.92    1.95
  -7  10  -1    9.09    2.01
  -7  10  -1    7.79    3.21
  -7  10  -1    9.84    2.82
  -7  10  -1   10.67    1.98
  -7  10  -1    5.16    1.73
   7 -10   1    8.50    1.62
   7 -10   1    5.99    3.61
   7 -10   1    9.28    2.74
   7 -10   1    7.84    2.56
  -8  10  -1    6.66    1.94
  -8  10  -1    7.56    1.94
  -8  10  -1    2.68    3.21
  -8  10  -1    4.09    2.64
   8 -10   1    5.49    2.86
   8 -10   1    6.36    2.63
   8 -10   1    8.20    1.67
  -9  10  -1    2.12    2.58
  -9  10  -1    1.56    1.89
  -9  10  -1    1.53    1.82
  -9  10  -1    1.77    3.35
   9 -10   1    3.82    1.66
   9 -10   1    0.38    2.88
   9 -10   1    2.86    2.65
 -10  10  -1   59.03    3.82
 -10  10  -1   59.05    3.90
 -10  10  -1   63.95    4.95
  10 -10   1   58.63    3.29
 -11  10  -1    1.54    2.53
 -11  10  -1    2.56    1.67
 -12  10  -1   55.03    3.55
 -12  10  -1   53.64    4.36
  12 -10   1   51.90    2.78
  13   9  -1   33.31    2.55
 -13  -9   1   25.56    3.16
 -13  -9   1   29.60    3.23
 -13  -9   1   28.44    3.54
  12   9  -1    4.63    1.60
 -12  -9   1    3.41    3.03
 -12  -9   1    5.39    2.04
 -12  -9   1    3.65    1.95
  11   9  -1    3.15    1.55
  11   9  -1    2.98    3.11
  11   9  -1    0.99    2.80
 -11  -9   1    2.70    2.00
 -11  -9   1    2.07    2.90
 -11  -9   1    3.69    2.03
  10   9  -1    4.10    2.54
  10   9  -1    4.58    2.97
  10   9  -1    1.34    2.82
  10   9  -1    2.53    1.48
 -10  -9   1    1.98    2.24
 -10  -9   1    3.15    1.98
 -10  -9   1   -0.49    3.99
 -10  -9   1    1.20    2.03
 -10  -9   1    1.60    1.91
 -10  -9   1    3.17    2.93
   9   9  -1   45.66    4.53
   9   9  -1   42.07    4.75
   9   9  -1   48.16    5.34
   9   9  -1   52.23    3.12
  -9  -9   1   52.63    4.05
  -9  -9   1   45.46    4.16
  -9  -9   1   53.81    4.14
  -9  -9   1   49.84    5.35
  -9  -9   1   57.05    3.92
  -9  -9   1   55.08    5.99
   8   9  -1    5.02    2.47
   8   9  -1    1.13    2.66
   8   9  -1    5.15    1.43
   8   9  -1    4.94    2.32
  -8  -9   1    4.55    1.88
  -8  -9   1    2.72    7.03
  -8  -9   1    5.79    2.21
  -8  -9   1    5.58    2.95
  -8  -9   1    5.39    2.14
  -8  -9   1    4.13    3.14
  -8  -9   1    3.17    1.87
   7   9  -1   76.65    4.72
   7   9  -1   71.59    5.40
   7   9  -1   84.74   10.16
   7   9  -1   69.27    9.94
   7   9  -1   76.82    3.53
   7   9  -1   81.65    5.04
   7   9  -1   75.56    9.23
  -7  -9   1   66.81    7.87
  -7  -9   1   75.61    8.80
  -7  -9   1   75.11    4.71
  -7  -9   1   76.33    4.36
  -7  -9   1   74.79    4.31
  -7  -9   1   78.89    5.81
  -7  -9   1   79.67    5.77
  -7  -9   1   79.41    4.66
   6   9  -1   51.88    7.11
   6   9  -1   38.28    3.61
   6   9  -1   34.13    5.74
   6   9  -1   44.50    6.55
   6   9  -1   42.85    3.77
   6   9  -1   43.28    4.44
   6   9  -1   45.05    2.69
  -6  -9   1   38.97    3.79
  -6  -9   1   45.29    4.76
  -6  -9   1   40.74    6.82
  -6  -9   1   44.88    6.15
  -6  -9   1   44.81    3.59
  -6  -9   1   40.74    3.80
  -6  -9   1   32.98    5.29
  -6  -9   1   44.74    3.46
  -6  -9   1   50.21    4.83
   5   9  -1  124.43    5.66
   5   9  -1  123.46    6.18
   5   9  -1  113.91    9.57
   5   9  -1  126.99    5.87
   5   9  -1  122.95    9.28
   5   9  -1  121.01   10.31
   5   9  -1  115.71    5.75
   5   9  -1  125.56    5.84
  -5  -9   1  139.78    5.55
  -5  -9   1  124.19    6.35
  -5  -9   1  119.92    5.35
  -5  -9   1  121.53    6.43
  -5  -9   1  122.59    8.69
  -5  -9   1  110.84    9.00
  -5  -9   1  122.76    8.86
  -5  -9   1  128.83    5.86
  -5  -9   1  123.72    5.87
  -5  -9   1  115.12    9.09
   4   9  -1    5.85    1.77
   4   9  -1   -0.39    1.84
   4   9  -1    8.94    2.28
   4   9  -1    6.43    4.64
   4   9  -1    8.52    1.18
   4   9  -1    7.23    4.76
   4   9  -1    5.39    4.17
   4   9  -1    9.32    2.04
   4   9  -1    8.40    1.87
  -4  -9   1    8.21    2.37
  -4  -9   1    8.59    4.24
  -4  -9   1    2.86    1.56
  -4  -9   1    6.58    4.27
  -4  -9   1    6.97    2.12
  -4  -9   1    7.49    3.86
  -4  -9   1    6.20    4.07
  -4  -9   1    6.40    2.02
   3   9  -1   15.83    1.86
   3   9  -1   18.68    2.12
   3   9  -1   16.55    4.20
   3   9  -1   19.10    2.54
   3   9  -1   25.10    5.14
   3   9  -1   21.55    2.57
   3   9  -1   16.28    4.44
   3   9  -1   15.97    2.03
  -3  -9   1   15.43    2.48
  -3  -9   1   17.21    4.17
  -3  -9   1   16.79    4.12
  -3  -9   1   15.97    2.10
  -3  -9   1   19.79    4.35
  -3  -9   1   17.47    4.36
  -3  -9   1   14.21    2.06
   2   9  -1    1.82    4.02
   2   9  -1    6.46    1.47
   2   9  -1    5.72    1.49
   2   9  -1    5.08    2.11
   2   9  -1    6.01    4.11
   2   9  -1    6.97    1.61
  -2  -9   1    6.93    2.24
  -2  -9   1    4.34    1.42
  -2  -9   1    5.60    1.34
  -2  -9   1    6.62    3.88
  -2  -9   1    1.03    1.54
  -2  -9   1    5.22    3.71
  -2  -9   1    6.42    4.23
   1   9  -1    0.06    1.38
   1   9  -1    0.29    1.16
   1   9  -1    1.10    1.90
   1   9  -1    0.47    3.87
   1   9  -1   -0.82    3.92
   1   9  -1    1.33    1.31
   1   9  -1    3.68    3.64
   1   9  -1    0.71    3.77
  -1  -9   1    0.55    1.39
  -1  -9   1    0.13    1.51
  -1  -9   1    0.40    2.19
  -1  -9   1    0.22    4.04
  -1  -9   1    0.98    1.38
  -1  -9   1   -0.23    4.29
  -1  -9   1    2.91    3.56
   0   9  -1    2.84    3.71
   0   9  -1    4.07    1.22
   0   9  -1    2.79    3.72
   0   9  -1    2.58    1.19
   0   9  -1    2.95    1.90
   0   9  -1    2.89    3.82
   0   9  -1    3.75    3.68
   0  -9   1    3.32    1.49
   0  -9   1    6.34    3.55
   0  -9   1    5.04    3.68
   0  -9   1    3.55    2.21
   0  -9   1    1.76    1.41
   0  -9   1    2.69    1.07
   0  -9   1    4.50    1.59
  -1   9  -1   29.50    3.56
  -1   9  -1   27.64    1.73
  -1   9  -1   27.56    4.12
  -1   9  -1   20.46    1.73
  -1   9  -1   24.59    4.34
  -1   9  -1   27.00    4.26
  -1   9  -1   27.35    3.23
  -1   9  -1   33.28    4.88
  -1   9  -1   27.67    4.21
   1  -9   1   27.90    2.99
   1  -9   1   26.89    3.07
   1  -9   1   26.80    4.31
   1  -9   1   41.38    5.27
   1  -9   1   30.28    3.06
   1  -9   1   31.63    3.02
   1  -9   1   32.19    5.45
  -2   9  -1    1.39    1.70
  -2   9  -1    2.20    4.32
  -2   9  -1    3.13    3.53
  -2   9  -1    1.81    4.26
  -2   9  -1    5.13    3.23
  -2   9  -1    2.10    1.34
  -2   9  -1    3.14    2.14
  -2   9  -1    4.34    1.51
  -2   9  -1    2.83    3.45
  -2   9  -1    3.07    1.65
  -2   9  -1    1.81    2.06
   2  -9   1    3.70    1.75
   2  -9   1    2.05    4.12
   2  -9   1    3.06    2.32
   2  -9   1    3.76    4.81
   2  -9   1    4.30    1.64
   2  -9   1    3.34    1.76
   2  -9   1    4.76    3.92
   2  -9   1    2.68    3.97
   2  -9   1    5.42    1.11
   2  -9   1    2.86    1.81
  -3   9  -1  127.63    6.15
  -3   9  -1  134.84    8.32
  -3   9  -1  139.83    5.79
  -3   9  -1  137.15    5.38
  -3   9  -1  134.76    6.30
  -3   9  -1  127.83    5.39
  -3   9  -1  120.53    7.92
  -3   9  -1  136.76    8.82
  -3   9  -1  131.23    9.51
  -3   9  -1  138.65    5.89
   3  -9   1  136.45    9.52
   3  -9   1  129.67    6.56
   3  -9   1  148.44    5.95
   3  -9   1  134.22    9.61
   3  -9   1  129.05   11.13
   3  -9   1  137.68    9.22
   3  -9   1  131.66    4.83
  -4   9  -1   -0.07    2.24
  -4   9  -1   -0.30    2.46
  -4   9  -1    1.14    1.62
  -4   9  -1    0.22    1.65
  -4   9  -1    1.31    1.43
  -4   9  -1    3.11    4.13
  -4   9  -1    0.87    2.37
  -4   9  -1    0.91    1.50
  -4   9  -1    0.63    5.12
   4  -9   1    1.99    1.79
   4  -9   1    1.04    2.69
   4  -9   1    3.22    4.86
   4  -9   1    1.47    1.70
   4  -9   1    2.50    4.58
   4  -9   1   -0.48    4.30
   4  -9   1    1.90    5.10
   4  -9   1    0.21    1.20
  -5   9  -1  102.44   10.09
  -5   9  -1  107.24    4.88
  -5   9  -1  119.21    5.17
  -5   9  -1  104.08    8.90
  -5   9  -1  107.16    6.07
  -5   9  -1  109.82    5.02
  -5   9  -1  115.87    5.00
  -5   9  -1  103.58    5.74
   5  -9   1  107.24    4.26
   5  -9   1  101.26   11.16
   5  -9   1  111.23    5.62
   5  -9   1   96.39    9.73
   5  -9   1  109.98    9.74
   5  -9   1  104.39    6.36
   5  -9   1  104.17    9.29
   5  -9   1  119.22    5.42
  -6   9  -1    0.31    1.70
  -6   9  -1    0.55    2.74
  -6   9  -1   -0.76    5.08
  -6   9  -1    0.04    6.06
  -6   9  -1   -1.42    1.52
  -6   9  -1    0.01    2.37
  -6   9  -1    0.19    1.52
  -6   9  -1   -0.67    1.73
   6  -9   1   -0.77    5.10
   6  -9   1    1.27    1.37
   6  -9   1   -1.70    3.10
   6  -9   1   -0.46    6.29
   6  -9   1    0.21    2.12
   6  -9   1    0.80    1.98
  -7   9  -1   84.43    4.09
  -7   9  -1   85.02    4.44
  -7   9  -1   84.22    4.39
  -7   9  -1   72.81    5.98
  -7   9  -1   86.70    4.08
   7  -9   1   71.59    4.68
   7  -9   1   77.34    6.55
   7  -9   1   80.93    3.70
   7  -9   1   92.26    5.32
  -8   9  -1    1.61    2.58
  -8   9  -1    3.26    1.75
  -8   9  -1    3.11    1.90
  -8   9  -1    7.06    3.18
   8  -9   1    4.55    2.31
   8  -9   1    1.04    1.55
   8  -9   1    3.43    2.61
  -9   9  -1   -0.47    1.88
  -9   9  -1    1.05    1.72
  -9   9  -1   -2.10    3.25
  -9   9  -1   -0.06    2.66
   9  -9   1   -0.96    2.81
   9  -9   1    0.96    2.51
   9  -9   1   -0.78    1.62
 -10   9  -1    0.88    1.70
 -10   9  -1    2.70    1.89
 -10   9  -1    0.68    2.61
  10  -9   1    0.09    2.58
  10  -9   1   -0.34    1.76
 -11   9  -1   53.26    3.73
 -11   9  -1   58.95    3.85
 -11   9  -1   62.20    4.86
 -12   9  -1    0.36    2.51
 -12   9  -1    0.66    1.76
 -13   9  -1   62.01    3.63
 -13   9  -1   59.08    4.24
  14   8  -1   15.17    1.64
 -14  -8   1   14.52    1.91
 -14  -8   1   17.32    3.09
 -14  -8   1   15.24    2.22
  13   8  -1   64.29    3.41
 -13  -8   1   64.31    5.46
 -13  -8   1   62.09    4.24
 -13  -8   1   66.31    4.07
  12   8  -1   29.19    2.75
 -12  -8   1   25.76    3.54
 -12  -8   1   29.26    3.49
 -12  -8   1   31.07    3.47
  11   8  -1   39.99    4.82
  11   8  -1   41.68    4.56
  11   8  -1   33.99    3.71
  11   8  -1   43.06    3.01
 -11  -8   1   38.18    3.81
 -11  -8   1   50.66    3.83
 -11  -8   1   42.38    4.33
  10   8  -1    1.80    2.61
  10   8  -1    0.73    1.45
  10   8  -1    0.35    2.54
  10   8  -1   -0.82    2.95
 -10  -8   1    1.15    2.00
 -10  -8   1    1.22    1.75
 -10  -8   1    1.49    2.86
 -10  -8   1   -0.42    1.91
 -10  -8   1    0.37    1.98
   9   8  -1    0.08    2.77
   9   8  -1    0.06    2.31
   9   8  -1   -0.46    2.21
   9   8  -1    1.07    1.33
  -9  -8   1   -0.55    2.69
  -9  -8   1    1.35    3.15
  -9  -8   1   -0.04    1.89
  -9  -8   1   -0.06    1.91
  -9  -8   1    0.09    1.92
  -9  -8   1    2.99    7.65
  -9  -8   1    0.31    1.95
   8   8  -1    3.51    5.42
   8   8  -1    2.08    6.35
   8   8  -1    4.22    1.93
   8   8  -1    2.86    5.81
   8   8  -1    3.26    2.59
   8   8  -1    1.23    2.10
   8   8  -1    2.83    1.27
  -8  -8   1    1.09    5.39
  -8  -8   1    5.30    2.88
  -8  -8   1    2.64    5.56
  -8  -8   1    2.05    1.77
  -8  -8   1    3.17    1.79
  -8  -8   1    4.62    1.81
  -8  -8   1    3.41    1.90
  -8  -8   1    3.15    2.52
   7   8  -1   73.01    4.12
   7   8  -1   60.59    8.58
   7   8  -1   65.93    8.46
   7   8  -1   63.07    9.16
   7   8  -1   66.43    4.87
   7   8  -1   66.40    4.28
   7   8  -1   63.57    7.91
   7   8  -1   56.44    9.28
   7   8  -1   65.86    3.13
  -7  -8   1   67.14    4.01
  -7  -8   1   65.34    8.08
  -7  -8   1   64.84    5.35
  -7  -8   1   41.87    6.40
  -7  -8   1   66.91    3.90
  -7  -8   1   66.09    4.91
  -7  -8   1   67.82    3.91
  -7  -8   1   60.79    3.98
   6   8  -1    7.33    4.88
   6   8  -1   13.32    1.42
   6   8  -1   21.75    5.09
   6   8  -1    9.39    4.82
   6   8  -1   13.27    2.51
   6   8  -1    8.86    3.95
   6   8  -1    8.74    1.92
   6   8  -1    9.90    1.79
   6   8  -1   10.38    4.87
  -6  -8   1    9.83    3.51
  -6  -8   1   13.74    2.68
  -6  -8   1   11.15    2.63
  -6  -8   1   13.71    1.93
  -6  -8   1    7.58    3.49
  -6  -8   1   13.46    2.04
  -6  -8   1   15.44    4.83
  -6  -8   1   13.06    2.02
  -6  -8   1   11.53    1.80
  -6  -8   1   12.20    4.34
   5   8  -1  125.99    6.08
   5   8  -1  114.61    5.92
   5   8  -1  128.87    6.08
   5   8  -1  138.40    5.83
   5   8  -1  135.57    9.06
   5   8  -1  120.09    8.54
   5   8  -1  124.46    5.53
   5   8  -1  125.59    4.54
   5   8  -1  124.29   10.08
   5   8  -1  123.88    9.14
   5   8  -1  121.97    8.66
  -5  -8   1  119.40    8.09
  -5  -8   1  128.54    8.22
  -5  -8   1  117.80    8.10
  -5  -8   1  130.72    5.29
  -5  -8   1  121.94    5.22
  -5  -8   1  130.04    8.73
  -5  -8   1  129.76    5.60
  -5  -8   1  130.39    5.59
  -5  -8   1  119.26    6.08
  -5  -8   1  116.61    5.97
   4   8  -1  114.62    4.25
   4   8  -1  115.56    7.76
   4   8  -1  121.45    5.22
   4   8  -1  116.91    5.36
   4   8  -1  116.12    8.35
   4   8  -1  113.31    5.25
   4   8  -1  122.18    8.51
   4   8  -1  111.95    5.64
   4   8  -1  104.62    7.84
   4   8  -1  116.72    5.30
  -4  -8   1  124.44    8.26
  -4  -8   1  110.89    5.36
  -4  -8   1  122.50    7.96
  -4  -8   1  109.69    5.71
  -4  -8   1  117.72    4.95
  -4  -8   1  118.05    7.94
  -4  -8   1  112.02    7.28
  -4  -8   1  124.46    5.42
   3   8  -1  110.30    7.51
   3   8  -1   95.58    7.45
   3   8  -1   99.20    4.51
   3   8  -1   98.90    4.51
   3   8  -1   87.00    4.52
   3   8  -1   89.67    4.39
   3   8  -1   95.51    7.47
   3   8  -1   92.13    6.60
  -3  -8   1   92.50    3.98
  -3  -8   1   98.88    4.03
  -3  -8   1  112.69    7.70
  -3  -8   1   98.93    7.05
  -3  -8   1   95.08    4.74
  -3  -8   1   95.97    4.75
  -3  -8   1   90.87    6.32
  -3  -8   1   89.90    6.61
   2   8  -1   80.68    6.46
   2   8  -1   68.56    5.67
   2   8  -1   79.67    7.22
   2   8  -1   78.05    6.57
   2   8  -1   75.36    3.85
   2   8  -1   80.89    3.93
   2   8  -1   77.03    6.80
  -2  -8   1   84.08    5.61
  -2  -8   1   82.87    3.74
  -2  -8   1   77.91    6.31
  -2  -8   1   81.95    3.76
  -2  -8   1   76.77    6.78
  -2  -8   1   81.27    7.12
   1   8  -1   31.51    5.16
   1   8  -1   34.30    2.46
   1   8  -1   32.56    4.48
   1   8  -1   33.86    4.41
   1   8  -1   28.08    4.07
   1   8  -1   34.45    2.47
   1   8  -1   37.01    5.02
  -1  -8   1   31.87    4.64
  -1  -8   1   32.40    4.57
  -1  -8   1   31.78    4.71
  -1  -8   1   40.54    2.61
  -1  -8   1   33.63    2.62
  -1  -8   1   30.98    4.12
   0   8  -1   82.67    4.24
   0   8  -1   80.87    3.64
   0   8  -1   81.57    6.69
   0   8  -1   86.07    3.71
   0   8  -1   76.18    4.12
   0   8  -1   81.66    5.69
   0   8  -1   81.68    6.65
   0   8  -1   75.16    6.24
   0   8  -1   79.12    6.76
   0  -8   1   80.53    6.81
   0  -8   1   82.71    4.01
   0  -8   1   73.79    5.95
   0  -8   1   78.83    7.61
   0  -8   1   84.04    4.02
   0  -8   1   81.46    4.11
  -1   8  -1   14.16    1.81
  -1   8  -1   15.56    1.66
  -1   8  -1   15.02    1.83
  -1   8  -1   14.59    3.83
  -1   8  -1   15.13    3.53
  -1   8  -1   11.72    3.12
  -1   8  -1   13.88    3.22
  -1   8  -1   15.12    3.04
  -1   8  -1   15.13    1.59
   1  -8   1   18.21    1.95
   1  -8   1   16.56    2.32
   1  -8   1   16.23    3.52
   1  -8   1   17.49    3.67
   1  -8   1   18.00    1.91
   1  -8   1   14.87    3.60
   1  -8   1   14.20    4.20
   1  -8   1   16.75    1.85
  -2   8  -1    1.83    3.01
  -2   8  -1    0.41    3.61
  -2   8  -1    1.55    2.73
  -2   8  -1    3.75    3.81
  -2   8  -1    3.31    1.41
  -2   8  -1    3.36    2.88
   2  -8   1    1.91    3.39
   2  -8   1   -0.14    3.27
   2  -8   1    4.08    3.87
   2  -8   1    2.31    3.32
   2  -8   1    1.55    1.56
   2  -8   1    0.85    1.72
   2  -8   1    3.34    1.55
  -3   8  -1   74.63    5.68
  -3   8  -1   67.54    6.25
  -3   8  -1   70.75    3.72
  -3   8  -1   69.59    3.76
  -3   8  -1   67.10    6.90
  -3   8  -1   72.80    5.79
  -3   8  -1   68.22    7.32
  -3   8  -1   67.01    3.68
   3  -8   1   71.95    8.02
   3  -8   1   67.92    6.77
   3  -8   1   69.54    3.92
   3  -8   1   70.26    6.76
   3  -8   1   62.49    6.42
   3  -8   1   72.91    3.79
  -4   8  -1   93.12    4.17
  -4   8  -1   98.00    8.48
  -4   8  -1   91.85    4.26
  -4   8  -1   90.84    5.45
  -4   8  -1   84.38    7.97
  -4   8  -1   91.31    4.16
  -4   8  -1   81.13    5.11
  -4   8  -1   90.03    5.59
  -4   8  -1   93.34    7.16
  -4   8  -1   88.56    4.04
  -4   8  -1   79.26    4.87
   4  -8   1   88.54    5.38
   4  -8   1   98.95    4.59
   4  -8   1   79.40    7.15
   4  -8   1   80.46    3.49
   4  -8   1   95.77    7.56
   4  -8   1  101.07    4.49
   4  -8   1   82.96    8.90
   4  -8   1   78.39    7.74
  -5   8  -1   67.87    3.54
  -5   8  -1   53.33    7.02
  -5   8  -1   63.73    3.43
  -5   8  -1   65.17    7.92
  -5   8  -1   70.31    4.50
  -5   8  -1   67.66    4.85
  -5   8  -1   67.22    3.58
   5  -8   1   66.99    3.91
   5  -8   1   64.81    7.49
   5  -8   1   64.12    3.74
   5  -8   1   61.04    8.09
   5  -8   1   58.05    6.99
   5  -8   1   60.00    2.89
   5  -8   1   53.65    8.59
  -6   8  -1  121.87    6.00
  -6   8  -1  117.78    5.07
  -6   8  -1  102.91    6.13
  -6   8  -1  126.93    4.95
  -6   8  -1  116.14    5.10
  -6   8  -1  115.42    9.31
  -6   8  -1  118.96    4.87
  -6   8  -1  107.68   10.19
   6  -8   1  127.13    5.61
   6  -8   1  116.48    9.10
   6  -8   1   99.24   10.59
   6  -8   1  108.77    4.29
   6  -8   1  124.70    5.42
   6  -8   1  117.73    9.28
   6  -8   1  116.94   10.06
  -7   8  -1   78.75    3.65
  -7   8  -1   70.78    5.53
  -7   8  -1   70.11    8.56
  -7   8  -1   70.38    3.91
  -7   8  -1   73.22    3.59
  -7   8  -1   64.62    8.87
  -7   8  -1   76.16    5.06
   7  -8   1   76.96    4.49
   7  -8   1   65.40   10.15
   7  -8   1   73.94    4.27
  -8   8  -1   74.61    5.16
  -8   8  -1   78.75    4.13
  -8   8  -1   68.71    4.16
  -8   8  -1   69.41    5.56
   8  -8   1   74.61    4.43
   8  -8   1   74.43    4.70
  -9   8  -1   13.21    2.15
  -9   8  -1    9.87    3.23
  -9   8  -1   13.16    2.12
  -9   8  -1   14.58    2.86
   9  -8   1   14.99    2.47
   9  -8   1   14.50    2.68
 -10   8  -1    2.03    1.73
 -10   8  -1    2.87    3.40
 -10   8  -1    3.70    2.70
 -10   8  -1   -0.43    1.91
  10  -8   1    1.72    2.68
  10  -8   1    1.38    2.43
 -11   8  -1    0.32    1.92
 -11   8  -1    1.47    1.81
 -11   8  -1    2.73    2.66
  11  -8   1   -0.92    2.43
 -12   8  -1   10.67    2.07
 -12   8  -1   12.62    2.10
 -12   8  -1    9.27    2.72
 -13   8  -1    2.42    1.81
 -13   8  -1    2.41    2.39
  14   7  -1   34.38    2.66
 -14  -7   1   32.07    3.71
 -14  -7   1   31.38    3.46
 -14  -7   1   33.14    3.27
  13   7  -1   -0.75    1.62
 -13  -7   1   -1.14    2.90
 -13  -7   1    0.89    1.95
 -13  -7   1    1.58    2.03
  12   7  -1  137.65    7.06
  12   7  -1  138.94    5.30
  12   7  -1  133.38    6.82
 -12  -7   1  152.23    6.67
 -12  -7   1  151.35    7.58
 -12  -7   1  140.48    6.20
  11   7  -1    1.63    2.55
  11   7  -1    1.24    1.49
  11   7  -1    0.57    2.61
 -11  -7   1   -0.43    1.90
 -11  -7   1    2.61    2.87
 -11  -7   1   -0.15    1.96
  10   7  -1   43.08    4.26
  10   7  -1   46.00    4.10
  10   7  -1   40.61    2.76
 -10  -7   1   40.02    4.95
 -10  -7   1   45.07    3.87
 -10  -7   1   40.05    3.67
   9   7  -1    0.28    1.99
   9   7  -1   -0.42    6.62
   9   7  -1   -0.12    5.29
   9   7  -1    2.23    1.98
   9   7  -1    0.48    1.26
   9   7  -1   -0.30    6.20
  -9  -7   1    0.33    6.13
  -9  -7   1    1.17    1.70
  -9  -7   1    2.56    6.09
  -9  -7   1    1.09    2.58
  -9  -7   1    0.70    2.97
  -9  -7   1    0.13    1.66
  -9  -7   1    1.14    1.65
  -9  -7   1   -0.16    1.73
   8   7  -1   18.56    2.28
   8   7  -1   13.95    2.08
   8   7  -1    9.72    5.05
   8   7  -1   15.97    2.00
   8   7  -1   17.12    5.20
   8   7  -1    9.38    4.99
   8   7  -1   12.17    4.63
  -8  -7   1   11.92    1.90
  -8  -7   1   10.60    2.80
  -8  -7   1   14.16    4.94
  -8  -7   1   17.05    2.04
  -8  -7   1   13.33    4.90
  -8  -7   1   14.66    2.66
  -8  -7   1   16.51    1.91
  -8  -7   1   12.13    2.66
  -8  -7   1   13.82    1.96
   7   7  -1   10.79    4.55
   7   7  -1    7.18    4.43
   7   7  -1    8.24    4.49
   7   7  -1   11.39    1.96
   7   7  -1    9.59    1.23
   7   7  -1    1.17    4.48
   7   7  -1    7.91    3.88
   7   7  -1    8.78    1.72
  -7  -7   1    9.71    4.75
  -7  -7   1   11.03    1.75
  -7  -7   1   10.81    1.71
  -7  -7   1   10.15    4.51
  -7  -7   1   10.32    1.79
  -7  -7   1    9.99    1.69
  -7  -7   1    8.69    2.37
  -7  -7   1    9.39    2.54
   6   7  -1   21.43    4.33
   6   7  -1   19.91    2.41
   6   7  -1   16.72    4.22
   6   7  -1   17.20    4.57
   6   7  -1   18.64    2.57
   6   7  -1   15.48    4.28
   6   7  -1   17.13    1.82
   6   7  -1   19.57    4.04
  -6  -7   1   18.22    1.96
  -6  -7   1   18.46    2.48
  -6  -7   1   19.72    3.08
  -6  -7   1   21.11    3.08
  -6  -7   1   12.27    2.31
  -6  -7   1   20.47    2.72
  -6  -7   1   15.59    1.90
  -6  -7   1   20.56    2.43
  -6  -7   1   24.89    4.51
  -6  -7   1   17.65    4.04
   5   7  -1    1.48    3.08
   5   7  -1    1.15    3.69
   5   7  -1    0.79    3.21
   5   7  -1    0.12    1.28
   5   7  -1    1.73    1.36
   5   7  -1    1.49    3.34
   5   7  -1    0.67    3.57
  -5  -7   1    0.37    1.49
  -5  -7   1    1.69    3.20
  -5  -7   1    0.02    3.43
  -5  -7   1   -0.26    2.86
  -5  -7   1    1.38    1.41
  -5  -7   1    1.11    2.83
   4   7  -1  104.27    4.80
   4   7  -1  107.42    7.33
   4   7  -1   99.48    7.03
   4   7  -1  112.20    7.84
   4   7  -1  105.83    4.85
   4   7  -1  102.73    7.02
   4   7  -1  105.47    8.41
   4   7  -1  106.60    4.62
   4   7  -1  107.93    4.81
  -4  -7   1  117.47    7.20
  -4  -7   1  102.67    4.75
  -4  -7   1  106.57    6.86
  -4  -7   1  107.47    4.77
  -4  -7   1  101.71    7.03
  -4  -7   1  116.57    6.57
   3   7  -1    2.74    1.25
   3   7  -1    2.94    3.13
   3   7  -1    1.78    1.23
   3   7  -1    1.95    3.09
   3   7  -1   -0.03    2.86
   3   7  -1    2.39    2.68
   3   7  -1    1.33    2.62
   3   7  -1    1.42    1.32
   3   7  -1    1.23    1.22
  -3  -7   1    3.71    2.73
  -3  -7   1    1.46    2.80
  -3  -7   1    1.45    0.93
  -3  -7   1    0.46    1.25
  -3  -7   1    0.84    0.99
  -3  -7   1   -0.14    2.42
  -3  -7   1    5.16    2.58
  -3  -7   1    2.74    1.51
   2   7  -1   81.93    5.30
   2   7  -1   61.79    6.52
   2   7  -1   72.34    5.98
   2   7  -1   80.40    3.61
   2   7  -1   82.83    3.66
   2   7  -1   69.87    5.71
   2   7  -1   70.37    3.63
   2   7  -1   83.05    6.34
   2   7  -1   73.95    6.09
   2   7  -1   80.95    5.96
   2   7  -1   71.67    3.52
  -2  -7   1   80.24    6.18
  -2  -7   1   80.71    5.45
  -2  -7   1   75.53    5.33
  -2  -7   1   74.85    3.85
  -2  -7   1   73.58    3.43
  -2  -7   1   71.68    5.90
  -2  -7   1   73.19    4.85
  -2  -7   1   73.61    3.92
  -2  -7   1   80.85    3.45
   1   7  -1   -0.24    2.26
   1   7  -1    0.85    2.62
   1   7  -1    1.26    2.54
   1   7  -1    0.64    2.58
   1   7  -1    1.31    2.23
   1   7  -1    0.16    1.12
   1   7  -1    1.51    1.01
   1   7  -1    0.38    2.92
   1   7  -1    0.17    2.61
   1   7  -1    1.72    1.90
  -1  -7   1   -0.09    2.29
  -1  -7   1   -0.71    0.98
  -1  -7   1    0.51    1.12
  -1  -7   1   -0.29    3.06
  -1  -7   1    0.35    2.82
  -1  -7   1    0.19    2.77
  -1  -7   1   -0.30    2.45
  -1  -7   1    1.58    2.45
  -1  -7   1    0.26    2.03
   0   7  -1  302.56   13.42
   0   7  -1  283.61    9.86
   0   7  -1  285.20   12.75
   0   7  -1  277.37   11.93
   0   7  -1  287.97    9.86
   0   7  -1  284.17   11.79
   0   7  -1  277.12    9.66
   0   7  -1  288.69    9.76
   0   7  -1  299.92   12.65
   0   7  -1  301.12   12.70
   0  -7   1  279.50   12.74
   0  -7   1  289.30   10.06
   0  -7   1  280.03   11.90
   0  -7   1  268.73   12.77
   0  -7   1  271.22   15.11
   0  -7   1  274.86   12.02
   0  -7   1  282.55   10.07
   0  -7   1  269.26   10.17
   0  -7   1  281.17   13.51
   0  -7   1  280.50    9.82
  -1   7  -1   24.49    3.24
  -1   7  -1   24.47    2.38
  -1   7  -1   24.17    3.50
  -1   7  -1   22.50    2.30
  -1   7  -1   28.65    3.70
  -1   7  -1   22.80    1.67
  -1   7  -1   27.34    3.83
  -1   7  -1   25.07    1.79
  -1   7  -1   24.28    3.19
   1  -7   1   25.24    2.27
   1  -7   1   21.14    2.36
   1  -7   1   23.41    3.44
   1  -7   1   24.13    2.25
   1  -7   1   24.72    2.37
   1  -7   1   19.28    3.80
   1  -7   1   25.00    3.58
   1  -7   1   23.59    3.34
  -2   7  -1   33.35    2.45
  -2   7  -1   31.69    4.22
  -2   7  -1   33.09    4.26
  -2   7  -1   30.47    2.52
  -2   7  -1   31.80    4.15
  -2   7  -1   33.49    4.16
  -2   7  -1   31.49    4.71
   2  -7   1   34.34    2.57
   2  -7   1   30.80    2.70
   2  -7   1   37.99    4.82
   2  -7   1   33.32    2.80
   2  -7   1   29.59    5.58
   2  -7   1   31.85    2.52
   2  -7   1   37.86    4.12
   2  -7   1   34.72    4.95
  -3   7  -1   20.13    3.92
  -3   7  -1   18.40    2.66
  -3   7  -1   20.33    2.15
  -3   7  -1   12.26    2.46
  -3   7  -1   13.48    2.99
  -3   7  -1   18.80    3.80
  -3   7  -1   18.21    2.08
   3  -7   1   17.38    3.43
   3  -7   1   19.47    2.24
   3  -7   1   19.98    3.96
   3  -7   1   19.05    3.45
   3  -7   1   13.95    3.21
   3  -7   1   15.94    2.13
  -4   7  -1   17.24    3.81
  -4   7  -1   17.16    3.43
  -4   7  -1   16.86    2.13
  -4   7  -1   16.77    2.28
  -4   7  -1   21.94    2.21
  -4   7  -1   15.67    2.17
  -4   7  -1   19.29    4.22
   4  -7   1   19.28    2.29
   4  -7   1   20.81    3.59
   4  -7   1   16.11    3.77
   4  -7   1   16.50    4.17
   4  -7   1   16.51    2.16
   4  -7   1   20.51    3.55
  -5   7  -1   -2.32    3.41
  -5   7  -1   -0.27    3.70
  -5   7  -1    0.62    1.10
  -5   7  -1    1.00    2.01
  -5   7  -1    0.23    1.14
  -5   7  -1    1.54    1.32
  -5   7  -1    1.58    3.99
  -5   7  -1    0.36    1.41
  -5   7  -1   -0.17    2.11
   5  -7   1   -0.59    3.53
   5  -7   1   -0.14    1.30
   5  -7   1   -0.43    1.25
   5  -7   1    1.38    3.92
   5  -7   1    0.55    3.32
   5  -7   1   -1.15    3.95
  -6   7  -1   20.36    5.11
  -6   7  -1   13.79    2.35
  -6   7  -1   23.71    2.66
  -6   7  -1   27.92    2.90
  -6   7  -1   28.04    2.22
  -6   7  -1   28.93    4.67
  -6   7  -1   29.82    2.29
  -6   7  -1   28.05    3.58
  -6   7  -1   28.80    2.71
   6  -7   1   33.04    5.52
   6  -7   1   27.11    5.15
   6  -7   1   27.23    4.37
   6  -7   1   24.78    4.15
   6  -7   1   29.42    2.75
  -7   7  -1    0.79    2.45
  -7   7  -1    0.03    4.91
  -7   7  -1    0.08    1.15
  -7   7  -1    0.51    1.16
  -7   7  -1    0.34    2.24
  -7   7  -1    1.02    4.48
  -7   7  -1    0.77    2.23
  -7   7  -1    0.02    1.45
  -7   7  -1    1.45    1.52
   7  -7   1   -0.18    5.31
   7  -7   1   -0.82    4.09
   7  -7   1   -0.73    1.60
   7  -7   1   -0.31    1.50
  -8   7  -1  173.83    7.67
  -8   7  -1  157.30   11.63
  -8   7  -1  170.09    7.66
  -8   7  -1  170.13    6.89
  -8   7  -1  165.65    6.55
   8  -7   1  182.53    7.32
   8  -7   1  184.80    7.03
   8  -7   1  166.69   12.98
  -9   7  -1    4.19    2.73
  -9   7  -1    2.76    6.82
  -9   7  -1    3.88    2.50
  -9   7  -1    2.92    1.73
  -9   7  -1    3.77    1.79
   9  -7   1    4.52    2.00
   9  -7   1    4.17    2.08
 -10   7  -1   54.07    3.81
 -10   7  -1   48.38    5.32
 -10   7  -1   50.62    3.68
 -10   7  -1   50.00    4.88
  10  -7   1   54.46    4.04
  10  -7   1   56.07    4.26
 -11   7  -1    2.72    1.84
 -11   7  -1    2.31    1.96
 -11   7  -1    2.12    2.71
  11  -7   1    1.74    2.22
  11  -7   1    1.22    2.46
 -12   7  -1    4.39    2.74
 -12   7  -1    6.62    2.03
 -13   7  -1   16.38    2.29
 -13   7  -1   10.54    2.65
 -14   7  -1    1.21    2.53
 -14   7  -1    0.74    1.65
  15   6  -1    0.74    1.40
 -15  -6   1   11.35    2.15
 -15  -6   1    8.45    2.73
 -15  -6   1    9.44    1.64
 -14  -6   1    1.69    2.11
 -14  -6   1   -1.01    2.81
 -14  -6   1   -0.75    1.87
 -13  -6   1   20.08    2.43
 -13  -6   1   26.50    3.47
 -13  -6   1   21.35    3.46
  12   6  -1   -2.12    2.47
  12   6  -1   -1.06    2.50
 -12  -6   1   -0.10    1.87
 -12  -6   1   -0.06    2.06
 -12  -6   1   -0.16    2.86
  11   6  -1  122.35    5.81
  11   6  -1  111.98    5.99
 -11  -6   1  103.43    5.23
 -11  -6   1  102.69    6.22
 -11  -6   1  114.54    6.82
 -11  -6   1  114.91    5.76
  10   6  -1    0.51    2.02
  10   6  -1    0.33    2.03
  10   6  -1    2.01    6.05
 -10  -6   1   -0.52    1.79
 -10  -6   1   -0.93    2.51
 -10  -6   1   -0.26    2.71
 -10  -6   1   -0.48    1.75
   9   6  -1   77.98    4.54
   9   6  -1   86.23    9.42
   9   6  -1   84.14    8.90
   9   6  -1   70.92    9.04
   9   6  -1   81.56    4.38
  -9  -6   1   85.59    3.78
  -9  -6   1   78.38    5.17
  -9  -6   1   79.23    4.29
  -9  -6   1   78.72    5.57
  -9  -6   1   80.05    8.76
  -9  -6   1   88.09    3.79
  -9  -6   1   86.10    4.44
  -9  -6   1   84.09    5.50
   8   6  -1    0.13    1.51
   8   6  -1    0.23    1.42
   8   6  -1    0.32    1.04
   8   6  -1   -0.15    4.47
   8   6  -1    0.32    4.58
   8   6  -1   -0.94    4.65
   8   6  -1   -1.43    4.62
   8   6  -1   -0.51    4.00
  -8  -6   1    0.92    1.50
  -8  -6   1    1.90    2.23
  -8  -6   1    0.55    1.39
  -8  -6   1   -0.86    1.19
  -8  -6   1    0.74    2.14
  -8  -6   1    1.93    4.26
  -8  -6   1   -0.10    1.55
  -8  -6   1    1.28    2.25
  -8  -6   1   -0.39    4.46
   7   6  -1   85.67    6.94
   7   6  -1   89.64    4.27
   7   6  -1   91.36    7.49
   7   6  -1   69.74    7.40
   7   6  -1   92.77    4.09
   7   6  -1   75.14    8.05
  -7  -6   1   88.59    7.35
  -7  -6   1   79.26    4.87
  -7  -6   1   82.45    4.22
  -7  -6   1   87.53    5.05
  -7  -6   1   90.59    4.08
  -7  -6   1   88.34    4.95
  -7  -6   1   87.46    3.89
  -7  -6   1   79.14    7.07
  -7  -6   1   88.74    3.93
   6   6  -1    8.99    3.33
   6   6  -1    8.20    1.34
   6   6  -1    4.56    3.42
   6   6  -1    5.95    3.52
   6   6  -1    7.93    1.46
   6   6  -1   11.12    3.09
   6   6  -1    5.75    3.39
  -6  -6   1    9.79    1.95
  -6  -6   1    9.53    1.53
  -6  -6   1    7.95    3.46
  -6  -6   1   12.28    1.58
  -6  -6   1    8.44    3.40
   5   6  -1   16.12    1.98
   5   6  -1   12.88    3.20
   5   6  -1   15.65    2.94
   5   6  -1   16.82    3.76
   5   6  -1   17.03    3.43
   5   6  -1   15.84    2.17
   5   6  -1   18.58    3.31
  -5  -6   1   15.46    2.63
  -5  -6   1   16.19    1.69
  -5  -6   1   14.93    3.35
  -5  -6   1   15.71    3.04
  -5  -6   1   15.05    2.56
  -5  -6   1   18.89    2.22
   4   6  -1    2.93    1.08
   4   6  -1    3.28    2.42
   4   6  -1    2.22    1.29
   4   6  -1    2.77    1.19
   4   6  -1    5.10    2.44
   4   6  -1    2.45    2.80
   4   6  -1    3.85    2.53
   4   6  -1    3.25    2.82
   4   6  -1    2.21    1.38
  -4  -6   1    3.01    2.45
  -4  -6   1    0.62    1.13
  -4  -6   1    1.81    2.11
  -4  -6   1    3.13    2.64
  -4  -6   1    1.62    1.27
  -4  -6   1    1.67    2.29
   3   6  -1   55.65    4.38
   3   6  -1   59.18    3.12
   3   6  -1   54.06    3.02
   3   6  -1   57.53    2.91
   3   6  -1   56.68    3.07
   3   6  -1   57.31    5.65
   3   6  -1   61.52    4.85
   3   6  -1   57.43    5.15
   3   6  -1   61.95    5.16
  -3  -6   1   60.89    2.64
  -3  -6   1   57.00    4.53
  -3  -6   1   61.20    3.23
  -3  -6   1   64.84    5.00
  -3  -6   1   57.23    3.09
  -3  -6   1   65.39    4.93
  -3  -6   1   57.13    4.15
  -3  -6   1   58.17    2.57
   2   6  -1    7.58    1.18
   2   6  -1   10.53    2.58
   2   6  -1    7.47    2.42
   2   6  -1   11.72    1.31
   2   6  -1    9.68    1.31
   2   6  -1    7.71    2.52
   2   6  -1    8.66    2.34
   2   6  -1    4.68    1.13
   2   6  -1    8.62    2.42
   2   6  -1   11.65    1.85
   2   6  -1    8.72    2.25
   2   6  -1    9.03    2.56
  -2  -6   1   11.26    1.55
  -2  -6   1   10.60    1.15
  -2  -6   1   12.49    2.48
  -2  -6   1    8.99    2.16
  -2  -6   1    4.67    2.59
  -2  -6   1   10.35    2.60
  -2  -6   1    7.20    1.20
  -2  -6   1    8.18    1.11
  -2  -6   1   -0.14    2.47
  -2  -6   1   14.66    2.69
  -2  -6   1   14.50    2.25
   1   6  -1  106.56    6.12
   1   6  -1  100.34    6.04
   1   6  -1  103.08    4.26
   1   6  -1  112.95    6.41
   1   6  -1  107.88    6.21
   1   6  -1  101.50    4.18
   1   6  -1  112.96    6.14
   1   6  -1  111.06    5.72
   1   6  -1  109.72    7.25
   1   6  -1   99.02    5.23
  -1  -6   1   94.77    7.07
  -1  -6   1  101.18    5.19
  -1  -6   1  108.15    6.21
  -1  -6   1  106.48    5.54
  -1  -6   1   99.03    4.26
  -1  -6   1  104.86    6.12
  -1  -6   1  104.13    4.24
  -1  -6   1   97.60    5.63
  -1  -6   1  110.01    6.59
   0   6  -1    2.08    1.08
   0   6  -1    3.34    0.99
   0   6  -1    3.09    1.08
   0   6  -1    2.41    1.93
   0   6  -1    0.48    1.87
   0   6  -1    2.60    2.09
   0   6  -1    1.92    2.01
   0   6  -1    2.16    2.12
   0   6  -1    0.80    0.83
   0   6  -1    0.31    2.24
   0   6  -1    2.21    2.18
   0   6  -1    2.57    1.63
   0  -6   1    0.64    0.91
   0  -6   1    1.87    2.39
   0  -6   1    0.93    2.05
   0  -6   1    2.12    1.60
   0  -6   1   -0.11    1.05
   0  -6   1    0.97    2.35
   0  -6   1    1.32    1.07
   0  -6   1    1.32    2.19
   0  -6   1    2.16    2.16
   0  -6   1    3.17    1.96
   0  -6   1    5.61    1.16
  -1   6  -1  194.33    9.12
  -1   6  -1  192.37    6.59
  -1   6  -1  200.64    9.33
  -1   6  -1  176.00    8.18
  -1   6  -1  189.46    6.69
  -1   6  -1  194.03    8.74
  -1   6  -1  194.32    9.13
  -1   6  -1  194.92    6.80
  -1   6  -1  195.36    8.59
  -1   6  -1  186.60    6.69
   1  -6   1  180.32    6.90
   1  -6   1  176.30    9.62
   1  -6   1  209.16    8.70
   1  -6   1  196.01    9.12
   1  -6   1  186.55    8.67
   1  -6   1  187.81    7.03
   1  -6   1  188.69    7.06
   1  -6   1  168.99    8.99
   1  -6   1  192.07    6.81
  -2   6  -1    0.32    0.99
  -2   6  -1   -0.49    0.94
  -2   6  -1    1.35    1.75
  -2   6  -1   -0.24    2.69
  -2   6  -1   -1.24    2.46
  -2   6  -1    1.18    1.74
  -2   6  -1    1.02    1.98
  -2   6  -1   -1.26    1.79
   2  -6   1    0.28    0.94
   2  -6   1    0.10    1.05
   2  -6   1    1.14    1.27
   2  -6   1   -0.74    2.23
   2  -6   1    1.13    2.55
   2  -6   1    0.54    2.20
   2  -6   1    1.03    2.14
   2  -6   1   -0.39    1.03
  -3   6  -1   34.36    4.21
  -3   6  -1   18.70    3.12
  -3   6  -1   21.97    1.96
  -3   6  -1   18.42    2.96
  -3   6  -1   14.63    3.17
  -3   6  -1   20.16    3.02
   3  -6   1   18.89    1.93
   3  -6   1   16.96    1.87
   3  -6   1   21.86    3.04
   3  -6   1   24.72    3.41
   3  -6   1   17.33    3.34
   3  -6   1   25.96    3.28
  -4   6  -1    0.00    2.79
  -4   6  -1   -1.05    2.46
  -4   6  -1   -1.32    3.02
  -4   6  -1    0.07    1.15
  -4   6  -1   -0.44    1.14
  -4   6  -1   -0.62    0.99
  -4   6  -1   -0.17    0.98
  -4   6  -1   -0.19    1.44
  -4   6  -1    0.44    1.42
   4  -6   1   -1.29    2.56
   4  -6   1   -0.54    2.81
   4  -6   1    0.27    1.01
   4  -6   1   -0.13    1.02
   4  -6   1   -0.55    2.44
   4  -6   1   -1.67    2.78
  -5   6  -1   -0.13    3.24
  -5   6  -1   -0.52    2.98
  -5   6  -1    0.92    0.97
  -5   6  -1    0.73    2.96
  -5   6  -1   -0.35    0.96
   5  -6   1    0.42    3.34
   5  -6   1   -1.17    3.22
   5  -6   1    2.05    2.76
   5  -6   1    1.25    1.09
   5  -6   1    0.05    1.05
   5  -6   1    0.63    2.91
  -6   6  -1    7.11    1.44
  -6   6  -1    7.92    3.87
  -6   6  -1    8.14    3.45
  -6   6  -1    7.63    1.18
  -6   6  -1    7.18    1.09
  -6   6  -1    8.64    3.44
  -6   6  -1    6.48    1.49
  -6   6  -1   11.39    2.13
   6  -6   1   14.02    4.01
   6  -6   1    8.62    3.08
   6  -6   1   10.44    1.42
   6  -6   1    9.01    4.06
   6  -6   1    8.79    3.39
   6  -6   1   10.41    1.47
  -7   6  -1   32.44    2.81
  -7   6  -1   35.15    2.86
  -7   6  -1   35.38    1.94
  -7   6  -1   29.49    4.85
  -7   6  -1   36.73    3.75
  -7   6  -1   38.51    1.97
  -7   6  -1   27.05    2.75
  -7   6  -1   29.34    5.12
   7  -6   1   33.88    2.62
   7  -6   1   35.65    2.54
   7  -6   1   23.12    4.73
   7  -6   1   41.06    5.85
   7  -6   1   27.49    4.58
   7  -6   1   33.92    4.26
  -8   6  -1    2.39    2.25
  -8   6  -1   -0.40    2.20
  -8   6  -1    2.09    4.59
  -8   6  -1    1.42    1.58
  -8   6  -1    1.00    1.53
  -8   6  -1    1.45    4.51
   8  -6   1    0.09    1.50
   8  -6   1    0.90    1.49
   8  -6   1    2.03    3.82
   8  -6   1    2.45    5.43
  -9   6  -1  118.79    6.17
  -9   6  -1  124.83    5.48
  -9   6  -1  117.45   10.32
  -9   6  -1  113.46    5.08
  -9   6  -1  119.58    6.10
   9  -6   1  117.69   11.55
   9  -6   1  118.75    5.23
   9  -6   1  122.98    5.40
 -10   6  -1    4.55    1.79
 -10   6  -1    4.02    2.77
 -10   6  -1    3.49    1.75
 -10   6  -1    2.12    2.61
  10  -6   1    3.09    2.11
  10  -6   1    2.00    1.97
 -11   6  -1   57.09    4.92
 -11   6  -1   47.78    3.73
 -11   6  -1   48.74    3.71
  11  -6   1   52.65    3.79
  11  -6   1   50.36    4.12
 -12   6  -1    8.92    2.84
 -12   6  -1    7.55    2.06
  12  -6   1    4.98    2.29
  12  -6   1    5.67    1.89
 -13   6  -1   20.89    2.95
 -13   6  -1   17.77    2.40
 -14   6  -1    4.43    1.83
 -15  -5   1    6.59    2.12
 -15  -5   1    5.29    1.61
 -15  -5   1    7.00    2.83
 -14  -5   1   17.41    2.41
 -14  -5   1   14.17    3.05
 -14  -5   1   14.01    2.15
  13   5  -1   -0.03    2.45
 -13  -5   1    1.24    1.93
 -13  -5   1    1.25    2.03
 -13  -5   1   -0.39    2.92
  12   5  -1   11.52    2.38
  12   5  -1    9.17    2.39
 -12  -5   1    9.13    2.03
 -12  -5   1   10.25    2.25
 -12  -5   1   12.42    3.05
  11   5  -1    1.66    2.04
  11   5  -1    0.82    2.08
 -11  -5   1   -0.13    2.88
 -11  -5   1    0.94    1.96
 -11  -5   1    2.81    2.60
 -11  -5   1    1.57    1.77
  10   5  -1   43.97    3.47
  10   5  -1   38.19    6.60
  10   5  -1   40.23    3.44
  10   5  -1   28.11    6.89
 -10  -5   1   43.10    3.63
 -10  -5   1   47.67    4.66
 -10  -5   1   40.13    6.56
 -10  -5   1   34.70    3.24
 -10  -5   1   35.23    4.35
   9   5  -1   33.95    2.95
   9   5  -1   35.30    4.75
   9   5  -1   28.48    5.78
   9   5  -1   29.75    5.40
   9   5  -1   32.68    2.83
   9   5  -1   33.01    5.89
  -9  -5   1   27.29    2.85
  -9  -5   1   28.93    4.97
  -9  -5   1   25.35    2.83
  -9  -5   1   17.60    4.81
  -9  -5   1   30.87    2.90
  -9  -5   1   31.19    3.24
  -9  -5   1   28.73    1.97
  -9  -5   1   28.16    3.06
  -9  -5   1   32.40    2.13
   8   5  -1  137.73    5.73
   8   5  -1  126.27    9.64
   8   5  -1  123.50    8.86
   8   5  -1  121.91    9.38
   8   5  -1  131.11    8.15
   8   5  -1  139.84    9.29
   8   5  -1  150.08    5.46
  -8  -5   1  117.46    5.78
  -8  -5   1  132.13    8.97
  -8  -5   1  136.27    4.99
  -8  -5   1  141.54    5.01
  -8  -5   1  132.24    8.43
  -8  -5   1  139.72    6.33
  -8  -5   1  136.73    5.31
  -8  -5   1  127.80    5.57
   7   5  -1   50.53    3.12
   7   5  -1   56.00    6.48
   7   5  -1   54.01    5.45
   7   5  -1   53.59    6.10
   7   5  -1   53.56    2.86
   7   5  -1   45.10    5.48
   7   5  -1   51.28    6.21
  -7  -5   1   51.40    3.44
  -7  -5   1   45.24    5.98
  -7  -5   1   55.48    2.73
  -7  -5   1   46.66    2.68
  -7  -5   1   47.61    5.52
   6   5  -1   74.27    5.54
   6   5  -1   74.94    3.42
   6   5  -1   75.07    5.99
   6   5  -1   77.69    6.00
   6   5  -1   81.02    6.71
  -6  -5   1   77.81    3.47
  -6  -5   1   87.35    5.92
  -6  -5   1   78.46    3.51
  -6  -5   1   74.81    6.04
   5   5  -1   48.96    2.72
   5   5  -1   51.76    4.51
   5   5  -1   49.50    5.24
   5   5  -1   47.28    4.60
   5   5  -1   49.78    4.72
   5   5  -1   46.94    4.48
   5   5  -1   48.74    2.49
  -5  -5   1   42.08    2.59
  -5  -5   1   48.96    4.43
  -5  -5   1   45.56    4.46
  -5  -5   1   46.56    3.52
  -5  -5   1   49.54    2.65
  -5  -5   1   47.97    3.81
   4   5  -1   11.38    2.49
   4   5  -1   16.91    2.94
   4   5  -1   10.13    2.38
   4   5  -1   10.33    2.41
   4   5  -1   11.94    2.29
   4   5  -1   12.22    1.37
   4   5  -1   11.31    1.56
  -4  -5   1   11.33    1.37
  -4  -5   1   11.87    2.43
  -4  -5   1   16.74    2.39
  -4  -5   1   11.21    1.33
  -4  -5   1   15.24    2.64
  -4  -5   1   11.57    2.01
   3   5  -1    0.38    0.92
   3   5  -1    0.02    2.03
   3   5  -1    0.40    2.07
   3   5  -1    0.20    1.76
   3   5  -1    0.46    1.30
   3   5  -1    1.43    2.03
   3   5  -1    0.88    1.93
   3   5  -1    0.91    1.78
   3   5  -1    0.10    0.92
   3   5  -1    1.11    0.94
   3   5  -1    0.39    0.85
  -3  -5   1    1.74    0.64
  -3  -5   1    1.15    1.97
  -3  -5   1   -0.15    1.80
  -3  -5   1    0.10    1.10
  -3  -5   1    1.10    1.66
  -3  -5   1    1.32    0.93
  -3  -5   1    0.04    0.70
  -3  -5   1    2.11    1.61
  -3  -5   1   -0.14    2.16
  -3  -5   1    2.42    1.89
  -3  -5   1    1.63    1.76
   2   5  -1    3.65    0.88
   2   5  -1    5.51    2.03
   2   5  -1    5.64    0.99
   2   5  -1    5.58    2.10
   2   5  -1    5.69    2.04
   2   5  -1    6.15    1.94
   2   5  -1    4.75    1.01
   2   5  -1    3.91    1.88
   2   5  -1    4.32    2.04
   2   5  -1    3.35    0.87
   2   5  -1    6.17    1.87
   2   5  -1    5.33    1.35
  -2  -5   1    4.26    1.88
  -2  -5   1    5.26    1.72
  -2  -5   1    3.22    1.76
  -2  -5   1    6.13    1.21
  -2  -5   1    3.41    0.93
  -2  -5   1    0.72    1.92
  -2  -5   1    6.12    1.76
  -2  -5   1    6.01    2.05
  -2  -5   1    5.54    0.88
  -2  -5   1    6.43    2.05
  -2  -5   1    5.12    1.63
  -2  -5   1    5.73    0.96
   1   5  -1   70.40    4.46
   1   5  -1   68.13    4.02
   1   5  -1   64.49    2.91
   1   5  -1   70.82    4.73
   1   5  -1   72.17    4.50
   1   5  -1   63.50    4.49
   1   5  -1   62.10    2.97
   1   5  -1   70.24    5.11
   1   5  -1   59.06    2.89
   1   5  -1   64.37    2.92
   1   5  -1   68.06    4.63
   1   5  -1   68.24    3.71
  -1  -5   1   68.25    4.44
  -1  -5   1   70.18    4.53
  -1  -5   1   67.31    3.98
  -1  -5   1   68.84    4.06
  -1  -5   1   69.22    2.96
  -1  -5   1   58.44    5.01
  -1  -5   1   67.41    2.97
  -1  -5   1   73.98    3.85
  -1  -5   1   69.30    4.74
   0   5  -1  256.67   11.13
   0   5  -1  236.51    8.56
   0   5  -1  256.71   10.56
   0   5  -1  230.04    8.38
   0   5  -1  244.19   10.59
   0   5  -1  237.89   12.47
   0   5  -1  252.62   10.05
   0   5  -1  255.31   10.08
   0   5  -1  239.87    8.42
   0   5  -1  250.26   10.54
   0   5  -1  255.80   10.54
   0   5  -1  229.46    8.26
   0  -5   1  253.90   10.15
   0  -5   1  251.69    8.57
   0  -5   1  233.46    8.62
   0  -5   1  249.55   11.29
   0  -5   1  268.22   10.75
   0  -5   1  252.20    9.32
   0  -5   1  264.50   12.83
   0  -5   1  252.01    9.93
   0  -5   1  239.17    8.36
   0  -5   1  261.21   10.74
  -1   5  -1   77.59    4.81
  -1   5  -1   78.47    5.49
  -1   5  -1   92.63    5.15
  -1   5  -1   77.39    4.48
  -1   5  -1   91.99    4.85
  -1   5  -1   85.55    3.39
  -1   5  -1   84.09    3.22
  -1   5  -1   87.50    5.29
  -1   5  -1   78.45    4.49
  -1   5  -1   92.46    5.05
  -1   5  -1   85.58    3.31
  -1   5  -1   85.71    3.44
   1  -5   1   88.46    4.75
   1  -5   1   77.59    3.46
   1  -5   1   87.96    4.97
   1  -5   1   77.32    3.54
   1  -5   1   86.33    5.04
   1  -5   1   84.65    4.93
   1  -5   1   84.40    3.46
   1  -5   1   85.34    5.83
   1  -5   1   80.34    3.70
   1  -5   1   82.62    3.51
   1  -5   1   76.91    5.28
  -2   5  -1  150.71    7.43
  -2   5  -1  140.65    5.15
  -2   5  -1  116.98    6.83
  -2   5  -1  136.90    6.05
  -2   5  -1  116.35    6.50
  -2   5  -1  144.90    6.60
  -2   5  -1  151.24    6.92
  -2   5  -1  139.12    7.16
  -2   5  -1  148.98    7.00
  -2   5  -1  146.03    5.09
   2  -5   1  142.25    7.65
   2  -5   1  153.35    7.08
   2  -5   1  148.35    8.28
   2  -5   1  147.57    5.21
   2  -5   1  150.70    6.72
   2  -5   1  141.67    6.92
   2  -5   1  149.06    5.43
   2  -5   1  145.76    7.21
  -3   5  -1   48.52    3.53
  -3   5  -1   56.97    2.70
  -3   5  -1   59.15    3.49
  -3   5  -1   65.22    4.47
  -3   5  -1   58.29    4.72
  -3   5  -1   52.53    3.19
  -3   5  -1   63.99    3.82
  -3   5  -1   58.91    4.67
   3  -5   1   56.73    4.21
   3  -5   1   60.11    2.65
   3  -5   1   62.03    5.03
   3  -5   1   60.66    4.43
   3  -5   1   53.54    4.12
   3  -5   1   63.67    2.78
  -4   5  -1  148.44    7.81
  -4   5  -1  139.38    5.13
  -4   5  -1  150.52    7.35
  -4   5  -1  160.10    7.84
  -4   5  -1  138.90    5.06
   4  -5   1  155.71    7.71
   4  -5   1  150.36    8.59
   4  -5   1  149.79    7.20
   4  -5   1  132.18    5.35
   4  -5   1  143.37    5.16
   4  -5   1  133.31    6.81
  -5   5  -1    1.27    0.83
  -5   5  -1    0.25    0.81
  -5   5  -1    1.01    2.63
  -5   5  -1    0.54    2.47
  -5   5  -1    0.94    2.44
   5  -5   1    1.82    2.24
   5  -5   1    2.57    2.67
   5  -5   1    1.80    0.92
   5  -5   1    1.39    0.88
   5  -5   1    1.79    2.48
   5  -5   1    0.98    2.45
  -6   5  -1   30.60    4.61
  -6   5  -1   25.63    1.68
  -6   5  -1   27.59    1.73
  -6   5  -1   27.71    3.61
  -6   5  -1   27.86    3.95
   6  -5   1   22.07    3.12
   6  -5   1   24.03    1.87
   6  -5   1   22.77    3.30
   6  -5   1   25.37    4.85
   6  -5   1   31.66    4.35
   6  -5   1   25.48    1.93
  -7   5  -1    8.62    3.66
  -7   5  -1    7.18    1.97
  -7   5  -1    6.94    1.43
  -7   5  -1    6.60    1.90
  -7   5  -1   10.02    3.49
  -7   5  -1    7.66    1.48
  -7   5  -1    8.59    3.66
   7  -5   1   11.12    4.15
   7  -5   1    7.63    1.20
   7  -5   1    7.45    1.24
   7  -5   1   12.68    3.67
   7  -5   1   10.31    3.58
   7  -5   1    9.24    3.09
  -8   5  -1    5.05    2.13
  -8   5  -1    9.99    4.38
  -8   5  -1    4.38    2.04
  -8   5  -1    3.38    4.06
  -8   5  -1    5.04    1.49
  -8   5  -1    3.18    1.47
   8  -5   1    4.38    1.30
   8  -5   1    5.19    3.06
   8  -5   1    3.04    4.78
   8  -5   1    4.30    4.00
   8  -5   1    3.92    1.25
  -9   5  -1    7.26    1.62
  -9   5  -1    5.48    1.66
  -9   5  -1    5.07    4.49
  -9   5  -1    3.07    4.26
  -9   5  -1    7.30    2.41
  -9   5  -1    5.02    2.27
   9  -5   1    5.97    5.45
   9  -5   1    8.68    1.55
   9  -5   1    7.76    1.63
 -10   5  -1   80.93    4.46
 -10   5  -1   80.94    5.23
 -10   5  -1   79.79    5.27
 -10   5  -1   82.66    4.23
  10  -5   1   74.17    4.11
  10  -5   1   80.68    4.04
 -11   5  -1    0.59    2.67
 -11   5  -1    0.64    1.81
  11  -5   1   -0.49    1.95
  11  -5   1   -0.24    1.82
 -12   5  -1   86.27    5.46
 -12   5  -1   89.52    4.73
  12  -5   1   79.44    4.15
  12  -5   1   69.93    4.39
 -13   5  -1    1.11    2.01
  13  -5   1    1.36    1.85
 -14   5  -1   62.02    4.01
 -15  -4   1    6.88    2.88
 -15  -4   1    2.46    1.75
 -15  -4   1    5.36    2.04
 -14  -4   1  109.78    5.62
 -14  -4   1  103.13    4.92
 -14  -4   1  108.57    6.67
  13   4  -1    1.50    2.21
  13   4  -1    1.88    2.16
 -13  -4   1   -0.89    2.90
 -13  -4   1    0.03    1.90
 -13  -4   1    0.71    2.06
  12   4  -1    5.94    2.09
  12   4  -1    5.59    2.06
 -12  -4   1    2.62    1.85
 -12  -4   1    1.93    2.84
 -12  -4   1    7.77    2.10
  11   4  -1    5.86    1.94
  11   4  -1    3.72    1.95
 -11  -4   1    7.26    2.81
 -11  -4   1    3.14    1.74
 -11  -4   1    5.64    2.67
 -11  -4   1    6.61    2.02
  10   4  -1   -1.07    5.44
  10   4  -1    1.94    5.63
  10   4  -1   -0.61    5.20
  10   4  -1    0.26    1.72
  10   4  -1    1.38    1.63
 -10  -4   1    1.00    1.64
 -10  -4   1   -0.18    1.59
 -10  -4   1   -0.46    2.25
 -10  -4   1   -1.94    2.42
 -10  -4   1   -0.49    4.72
   9   4  -1    4.12    1.40
   9   4  -1    2.53    3.50
   9   4  -1    4.01    1.39
   9   4  -1    5.26    4.74
   9   4  -1    3.63    4.38
   9   4  -1    5.04    3.87
   9   4  -1    0.88    4.46
  -9  -4   1    3.55    4.36
  -9  -4   1    4.81    1.65
  -9  -4   1    4.50    1.55
  -9  -4   1    3.14    1.92
  -9  -4   1    3.10    3.79
  -9  -4   1    0.51    2.10
  -9  -4   1    3.72    2.24
   8   4  -1   52.69    5.40
   8   4  -1   56.93    6.42
   8   4  -1   63.99    6.64
   8   4  -1   56.98    3.02
   8   4  -1   60.39    6.46
   8   4  -1   59.38    2.97
   8   4  -1   63.64    6.47
  -8  -4   1   62.05    2.55
  -8  -4   1   54.08    3.20
  -8  -4   1   60.04    6.17
  -8  -4   1   51.08    3.34
  -8  -4   1   53.65    4.11
  -8  -4   1   56.99    5.86
  -8  -4   1   56.65    2.50
   7   4  -1   22.60    3.67
   7   4  -1   16.93    1.84
   7   4  -1   19.33    3.41
   7   4  -1   17.65    3.54
   7   4  -1   13.37    3.59
   7   4  -1   17.60    1.81
   7   4  -1   18.85    2.84
  -7  -4   1   17.33    1.62
  -7  -4   1   14.85    3.37
  -7  -4   1   21.00    3.45
  -7  -4   1   17.46    1.73
   6   4  -1  314.08   15.73
   6   4  -1  306.12   10.83
   6   4  -1  308.48   13.68
   6   4  -1  318.10   10.39
   6   4  -1  308.32   13.04
   6   4  -1  314.51   13.44
   6   4  -1  332.23   13.72
  -6  -4   1  315.91   10.14
  -6  -4   1  316.15   12.65
  -6  -4   1  306.61   13.16
  -6  -4   1  314.53   10.10
   5   4  -1   11.23    2.44
   5   4  -1   16.03    2.62
   5   4  -1   16.62    1.54
   5   4  -1   23.20    3.00
   5   4  -1   18.06    1.58
   5   4  -1   14.53    2.68
   5   4  -1   17.13    2.41
  -5  -4   1   12.28    2.49
  -5  -4   1   19.32    2.54
  -5  -4   1   15.12    1.69
  -5  -4   1   15.27    1.77
  -5  -4   1   18.98    1.74
  -5  -4   1   18.29    2.00
  -5  -4   1   17.41    1.61
   4   4  -1   59.43    4.12
   4   4  -1   58.40    4.29
   4   4  -1   70.02    4.98
   4   4  -1   68.48    4.43
   4   4  -1   64.38    2.69
   4   4  -1   63.74    2.82
   4   4  -1   59.82    4.21
  -4  -4   1   61.66    4.31
  -4  -4   1   68.35    2.80
  -4  -4   1   66.10    2.84
  -4  -4   1   71.39    4.01
  -4  -4   1   54.72    2.99
  -4  -4   1   59.65    3.51
  -4  -4   1   67.66    4.26
  -4  -4   1   54.97    3.63
   3   4  -1   83.00    4.44
   3   4  -1   77.88    4.61
   3   4  -1   67.61    4.43
   3   4  -1   79.35    4.55
   3   4  -1   75.14    4.43
   3   4  -1   73.98    3.14
   3   4  -1   81.66    5.20
   3   4  -1   74.70    2.98
   3   4  -1   64.84    4.54
   3   4  -1   72.02    3.38
  -3  -4   1   81.62    4.35
  -3  -4   1   72.66    4.02
  -3  -4   1   69.59    3.59
  -3  -4   1   69.55    4.05
  -3  -4   1   73.30    3.10
  -3  -4   1   66.28    4.21
  -3  -4   1   71.90    4.21
  -3  -4   1   76.07    3.08
   2   4  -1  116.64    5.59
   2   4  -1  108.71    5.19
   2   4  -1   98.40    3.89
   2   4  -1  108.54    5.47
   2   4  -1  101.19    4.10
   2   4  -1  103.18    4.52
   2   4  -1   99.13    5.32
   2   4  -1  114.90    5.40
   2   4  -1  117.90    6.49
  -2  -4   1  110.68    5.25
  -2  -4   1  104.36    6.22
  -2  -4   1  110.32    5.15
  -2  -4   1   97.00    3.96
  -2  -4   1   99.00    3.90
  -2  -4   1  109.28    4.93
  -2  -4   1  102.94    5.33
  -2  -4   1  111.35    4.92
  -2  -4   1  106.67    3.86
  -2  -4   1  106.70    5.61
   1   4  -1   47.88    3.51
   1   4  -1   43.83    3.25
   1   4  -1   50.10    2.94
   1   4  -1   41.28    3.42
   1   4  -1   40.39    3.17
   1   4  -1   43.47    2.62
   1   4  -1   44.85    3.83
   1   4  -1   43.45    2.15
   1   4  -1   42.56    3.34
  -1  -4   1   44.18    3.20
  -1  -4   1   40.74    2.08
  -1  -4   1   43.92    2.73
  -1  -4   1   49.46    3.83
  -1  -4   1   42.78    2.16
  -1  -4   1   46.46    3.40
  -1  -4   1   43.99    3.40
  -1  -4   1   47.63    3.11
  -1  -4   1   42.65    2.91
   0   4  -1    5.03    0.83
   0   4  -1    5.15    1.70
   0   4  -1    4.27    0.81
   0   4  -1    6.42    1.25
   0   4  -1    4.56    1.52
   0   4  -1    5.66    1.64
   0   4  -1    4.17    1.41
   0   4  -1    8.22    1.54
   0   4  -1    4.31    1.36
   0   4  -1    6.01    1.53
   0  -4   1    5.78    0.86
   0  -4   1    6.25    1.55
   0  -4   1    2.76    1.33
   0  -4   1    6.04    1.70
   0  -4   1    4.95    1.57
   0  -4   1    2.90    0.78
   0  -4   1    3.02    1.07
   0  -4   1    4.70    1.58
   0  -4   1    6.38    1.64
  -1   4  -1   14.41    2.56
  -1   4  -1   16.83    2.38
  -1   4  -1   12.65    1.15
  -1   4  -1   19.98    2.41
  -1   4  -1   13.79    1.44
  -1   4  -1    9.58    1.71
  -1   4  -1   13.60    1.84
  -1   4  -1   11.91    1.68
  -1   4  -1   14.67    1.23
  -1   4  -1   16.05    1.93
  -1   4  -1   15.59    2.01
  -1   4  -1   17.53    2.39
  -1   4  -1   13.58    1.89
   1  -4   1   10.62    2.04
   1  -4   1   12.44    1.81
   1  -4   1   14.88    2.04
   1  -4   1   12.80    2.06
   1  -4   1   16.90    2.37
   1  -4   1   12.73    1.42
   1  -4   1   12.26    1.40
   1  -4   1   12.44    1.84
   1  -4   1   12.52    1.34
  -2   4  -1   92.44    3.57
  -2   4  -1   94.80    4.34
  -2   4  -1   93.83    3.53
  -2   4  -1   94.08    4.65
  -2   4  -1   96.79    5.17
  -2   4  -1   95.45    4.90
  -2   4  -1  102.46    5.04
  -2   4  -1   91.45    4.52
  -2   4  -1   99.37    5.30
   2  -4   1   94.29    5.03
   2  -4   1   92.98    5.36
   2  -4   1   98.98    5.82
   2  -4   1   92.89    5.05
   2  -4   1  101.08    4.93
   2  -4   1   93.97    3.54
   2  -4   1   93.41    3.67
   2  -4   1   97.76    4.77
  -3   4  -1  100.24    5.31
  -3   4  -1   94.41    5.14
  -3   4  -1   90.09    3.35
  -3   4  -1   85.35    3.99
  -3   4  -1   82.71    4.00
  -3   4  -1   84.84    4.03
  -3   4  -1   88.29    3.32
  -3   4  -1   88.54    4.31
  -3   4  -1   82.03    4.14
  -3   4  -1   90.45    4.90
   3  -4   1   66.36    5.41
   3  -4   1   84.64    4.56
   3  -4   1   94.83    4.69
   3  -4   1   88.56    4.92
   3  -4   1   84.76    3.41
   3  -4   1   88.25    3.26
   3  -4   1   90.42    5.50
  -4   4  -1  117.70    6.33
  -4   4  -1  117.47    4.18
  -4   4  -1  123.67    6.15
  -4   4  -1  113.60    5.25
  -4   4  -1  121.06    4.22
  -4   4  -1  130.23    6.51
   4  -4   1  120.73    4.18
   4  -4   1  113.93    5.72
   4  -4   1  115.59    4.37
   4  -4   1  118.02    5.80
  -5   4  -1   82.12    5.51
  -5   4  -1   78.77    5.17
  -5   4  -1   74.66    4.89
  -5   4  -1   78.72    2.99
  -5   4  -1   76.19    2.96
  -5   4  -1   73.74    4.23
   5  -4   1   76.44    2.93
   5  -4   1   76.43    3.08
   5  -4   1   81.37    4.66
   5  -4   1   81.98    4.87
   5  -4   1   93.20    5.83
  -6   4  -1   70.75    5.45
  -6   4  -1   66.62    2.51
  -6   4  -1   66.90    2.53
  -6   4  -1   66.94    5.40
  -6   4  -1   66.18    4.94
   6  -4   1   65.15    2.63
   6  -4   1   66.93    5.29
   6  -4   1   67.45    4.83
   6  -4   1   69.67    5.73
   6  -4   1   71.71    4.56
   6  -4   1   67.94    2.80
  -7   4  -1   56.17    5.08
  -7   4  -1   58.51    5.63
  -7   4  -1   51.83    5.81
   7  -4   1   63.62    4.65
   7  -4   1   56.64    2.43
   7  -4   1   56.86    6.08
   7  -4   1   54.81    5.25
   7  -4   1   52.50    2.53
   7  -4   1   62.76    5.45
  -8   4  -1   16.34    2.03
  -8   4  -1   20.33    4.03
  -8   4  -1   22.25    2.52
  -8   4  -1   18.14    2.28
  -8   4  -1   28.19    4.12
  -8   4  -1    9.98    1.50
  -8   4  -1   20.69    3.94
   8  -4   1   24.58    3.70
   8  -4   1   23.18    1.73
   8  -4   1   20.80    1.79
   8  -4   1   21.97    3.06
   8  -4   1   20.85    4.52
  -9   4  -1    0.70    2.17
  -9   4  -1    1.36    1.52
  -9   4  -1    2.87    1.48
  -9   4  -1    2.58    4.03
  -9   4  -1   -0.84    4.13
  -9   4  -1    1.91    1.92
   9  -4   1    1.81    1.20
   9  -4   1    1.99    1.17
   9  -4   1    1.23    3.38
   9  -4   1    1.78    5.07
   9  -4   1    0.25    2.94
 -10   4  -1    6.49    1.82
 -10   4  -1    3.16    2.30
 -10   4  -1    5.50    2.58
 -10   4  -1    1.73    4.86
  10  -4   1    9.27    1.50
  10  -4   1    7.56    1.54
  10  -4   1    0.33    5.57
 -11   4  -1    9.55    2.06
 -11   4  -1    9.42    2.74
 -11   4  -1    6.40    2.64
  11  -4   1    9.23    1.90
  11  -4   1   10.65    1.76
 -12   4  -1   27.07    3.27
 -13   4  -1   25.74    3.29
 -15  -3   1   45.81    4.80
 -15  -3   1   31.90    3.77
 -14  -3   1    1.66    3.01
 -14  -3   1    4.90    1.96
 -14  -3   1    3.33    2.12
  13   3  -1   98.54    4.98
  13   3  -1  101.72    4.87
 -13  -3   1  105.79    4.98
 -13  -3   1  113.80    5.52
 -13  -3   1  118.93    6.79
  12   3  -1    0.89    1.91
  12   3  -1    0.77    1.89
 -12  -3   1    0.61    1.77
 -12  -3   1    1.63    2.88
 -12  -3   1    0.87    1.97
  11   3  -1   26.32    2.92
  11   3  -1   23.84    2.86
  11   3  -1    2.56    5.77
 -11  -3   1   23.25    2.53
 -11  -3   1    6.95    5.67
 -11  -3   1   26.83    2.97
 -11  -3   1   27.33    3.14
  10   3  -1    1.69    5.30
  10   3  -1    2.46    1.45
  10   3  -1    2.47    4.96
  10   3  -1    1.75    1.43
  10   3  -1    3.13    3.73
 -10  -3   1    3.12    1.59
 -10  -3   1    3.99    1.66
 -10  -3   1    3.86    2.38
 -10  -3   1    0.08    4.41
 -10  -3   1    3.23    2.22
   9   3  -1    8.13    2.98
   9   3  -1    7.27    4.30
   9   3  -1    5.37    4.13
   9   3  -1    5.34    4.12
   9   3  -1    6.40    1.25
   9   3  -1    5.80    3.15
   9   3  -1    6.15    1.26
  -9  -3   1    4.75    2.20
  -9  -3   1    0.99    2.08
  -9  -3   1    4.40    1.40
  -9  -3   1    6.82    3.50
  -9  -3   1    5.82    1.59
  -9  -3   1    4.49    3.85
  -9  -3   1    1.11    1.78
   8   3  -1    7.23    1.08
   8   3  -1    5.02    2.62
   8   3  -1    3.60    3.30
   8   3  -1    6.95    3.67
   8   3  -1    4.28    2.82
   8   3  -1    3.11    3.26
   8   3  -1    5.60    1.08
  -8  -3   1    5.52    2.96
  -8  -3   1    5.37    3.14
   7   3  -1   23.86    4.00
   7   3  -1   25.96    3.62
   7   3  -1   19.12    3.30
   7   3  -1   21.82    1.59
   7   3  -1   23.00    3.54
   7   3  -1   19.49    1.59
   7   3  -1   18.61    3.33
  -7  -3   1   24.93    3.67
  -7  -3   1   22.59    3.21
  -7  -3   1   23.43    1.49
  -7  -3   1   21.24    1.40
   6   3  -1    4.36    0.82
   6   3  -1    2.95    2.28
   6   3  -1    5.39    2.24
   6   3  -1    2.67    1.78
   6   3  -1    2.97    2.14
   6   3  -1    2.82    1.93
   6   3  -1    3.97    0.78
  -6  -3   1    4.12    0.82
  -6  -3   1    3.10    1.98
  -6  -3   1    4.70    0.77
  -6  -3   1    6.57    2.48
   5   3  -1  221.75    9.38
   5   3  -1  204.88    9.28
   5   3  -1  217.11   10.60
   5   3  -1  213.45    8.78
   5   3  -1  207.45    6.86
   5   3  -1  196.30    9.01
   5   3  -1  204.56    7.15
  -5  -3   1  213.64    6.82
  -5  -3   1  194.13    7.89
  -5  -3   1  205.72    9.04
  -5  -3   1  202.66    6.74
  -5  -3   1  206.21    8.53
   4   3  -1   23.91    2.88
   4   3  -1   29.84    2.57
   4   3  -1   23.52    2.81
   4   3  -1   24.98    1.52
   4   3  -1   27.82    1.48
   4   3  -1   24.05    1.96
   4   3  -1   23.99    2.84
   4   3  -1   25.09    2.92
   4   3  -1   26.26    3.16
   4   3  -1   25.99    2.88
  -4  -3   1   24.17    1.93
  -4  -3   1   26.10    1.94
  -4  -3   1   25.85    1.57
  -4  -3   1   22.93    1.86
  -4  -3   1   25.24    2.68
  -4  -3   1   22.12    1.90
  -4  -3   1   26.69    2.11
  -4  -3   1   26.00    2.76
   3   3  -1   68.82    3.81
   3   3  -1   63.07    2.49
   3   3  -1   60.60    3.57
   3   3  -1   58.48    2.56
   3   3  -1   58.85    3.72
   3   3  -1   59.73    3.79
   3   3  -1   56.63    3.66
   3   3  -1   59.79    2.79
   3   3  -1   73.80    4.40
   3   3  -1   63.51    3.75
   3   3  -1   59.03    4.21
   3   3  -1   62.99    3.91
  -3  -3   1   61.13    2.60
  -3  -3   1   61.71    3.46
  -3  -3   1   61.76    2.98
  -3  -3   1   68.61    3.62
  -3  -3   1   66.92    3.68
  -3  -3   1   59.46    2.54
  -3  -3   1   62.39    3.31
  -3  -3   1   66.79    3.27
  -3  -3   1   77.44    3.81
   2   3  -1    0.51    0.64
   2   3  -1    1.05    1.24
   2   3  -1   -0.18    1.14
   2   3  -1   -0.21    1.14
   2   3  -1   -0.18    1.17
   2   3  -1    0.15    1.12
   2   3  -1    1.54    1.25
   2   3  -1   -1.22    1.17
   2   3  -1    0.25    1.16
   2   3  -1    1.24    0.75
  -2  -3   1    0.42    1.07
  -2  -3   1    1.34    1.20
  -2  -3   1    1.55    1.10
  -2  -3   1    1.02    1.18
  -2  -3   1   -0.54    1.21
  -2  -3   1   -0.51    1.08
  -2  -3   1   -0.91    0.90
  -2  -3   1    1.33    1.02
  -2  -3   1    0.10    0.50
  -2  -3   1    0.46    1.22
   1   3  -1  246.84    9.53
   1   3  -1  227.61   10.08
   1   3  -1  237.55    8.90
   1   3  -1  242.34    9.58
   1   3  -1  229.36    9.54
   1   3  -1  250.36   11.45
   1   3  -1  246.73    9.26
  -1  -3   1  233.10   11.35
  -1  -3   1  242.59   10.12
  -1  -3   1  253.59    9.54
  -1  -3   1  229.05    9.00
  -1  -3   1  234.20    9.49
  -1  -3   1  214.20    9.48
  -1  -3   1  232.90    8.78
  -1  -3   1  231.97    8.81
   0   3  -1  240.93    9.51
   0   3  -1  241.05    9.60
   0   3  -1  242.01    9.23
   0   3  -1  231.31    9.12
   0   3  -1  242.03   10.10
   0   3  -1  241.86   11.43
   0   3  -1  236.39    9.51
   0   3  -1  237.24    9.44
   0  -3   1  243.71   11.42
   0  -3   1  239.56    9.55
   0  -3   1  237.43   10.14
   0  -3   1  224.79    8.81
   0  -3   1  234.27    9.53
   0  -3   1  241.60    8.56
   0  -3   1  236.39    9.16
  -1   3  -1    7.32    1.40
  -1   3  -1    8.39    1.37
  -1   3  -1    7.81    1.53
  -1   3  -1    7.49    1.33
  -1   3  -1    9.23    1.54
  -1   3  -1   10.69    1.54
  -1   3  -1    9.31    1.70
  -1   3  -1    9.30    1.43
  -1   3  -1   10.77    1.42
  -1   3  -1    9.71    1.41
   1  -3   1    8.06    1.54
   1  -3   1    9.22    1.66
   1  -3   1   12.49    1.57
   1  -3   1    8.05    1.43
   1  -3   1   11.20    1.56
   1  -3   1    7.17    1.01
   1  -3   1    9.51    1.47
   1  -3   1    9.38    1.59
   1  -3   1    6.04    1.53
  -2   3  -1   23.44    2.31
  -2   3  -1   25.95    1.99
  -2   3  -1   26.66    1.92
  -2   3  -1   30.76    2.47
  -2   3  -1   23.62    2.59
  -2   3  -1   21.44    2.06
  -2   3  -1   24.93    2.07
  -2   3  -1   22.41    2.48
  -2   3  -1   27.81    1.56
  -2   3  -1   27.65    2.08
  -2   3  -1   25.41    2.09
   2  -3   1   29.26    2.47
   2  -3   1   25.18    2.44
   2  -3   1   24.89    2.47
   2  -3   1   20.97    2.56
   2  -3   1   25.55    2.31
   2  -3   1   26.36    2.25
   2  -3   1   23.35    2.64
   2  -3   1   24.53    2.28
  -3   3  -1   21.67    1.42
  -3   3  -1   26.81    2.55
  -3   3  -1   21.88    1.41
  -3   3  -1   21.70    2.54
  -3   3  -1   19.56    1.86
  -3   3  -1   21.78    2.47
  -3   3  -1   21.61    1.53
  -3   3  -1   19.16    1.42
   3  -3   1   18.52    2.09
   3  -3   1   19.39    1.14
   3  -3   1   19.01    2.20
   3  -3   1   17.97    2.59
   3  -3   1   19.61    1.16
   3  -3   1   13.94    2.17
   3  -3   1   16.06    2.45
   3  -3   1   12.30    1.88
   3  -3   1   21.01    2.48
   3  -3   1   22.04    2.44
  -4   3  -1   64.77    4.09
  -4   3  -1   57.59    3.30
  -4   3  -1   59.59    4.00
  -4   3  -1   60.88    2.32
  -4   3  -1   61.95    3.88
  -4   3  -1   61.30    2.31
   4  -3   1   56.30    2.11
   4  -3   1   56.82    3.93
   4  -3   1   62.84    4.17
   4  -3   1   62.13    4.14
   4  -3   1   57.87    3.54
   4  -3   1   58.55    2.22
   4  -3   1   53.65    2.82
   4  -3   1   57.72    3.70
  -5   3  -1   43.05    3.28
  -5   3  -1   52.78    4.22
  -5   3  -1   53.04    2.05
  -5   3  -1   52.25    4.05
  -5   3  -1   53.13    2.06
  -5   3  -1   48.53    3.88
   5  -3   1   54.89    3.92
   5  -3   1   52.12    4.28
   5  -3   1   56.04    3.76
   5  -3   1   54.19    3.37
  -6   3  -1    0.89    1.85
  -6   3  -1    0.69    2.29
  -6   3  -1    1.87    2.17
  -6   3  -1    0.50    2.25
   6  -3   1    2.51    2.37
   6  -3   1    2.47    1.58
   6  -3   1    1.50    1.77
   6  -3   1    1.93    2.12
  -7   3  -1  205.36   10.06
  -7   3  -1  216.47    9.77
  -7   3  -1  212.00   10.56
  -7   3  -1  212.63   10.28
   7  -3   1  217.15   10.62
   7  -3   1  217.66    9.44
   7  -3   1  220.16   10.81
   7  -3   1  221.64    9.01
  -8   3  -1   13.88    3.55
  -8   3  -1   16.75    3.30
  -8   3  -1   21.87    2.49
  -8   3  -1   17.39    2.26
  -8   3  -1   17.92    3.63
   8  -3   1   21.62    3.36
   8  -3   1   16.07    3.91
   8  -3   1   19.47    2.97
  -9   3  -1   67.97    4.29
  -9   3  -1   80.30    3.88
  -9   3  -1   66.78    6.82
  -9   3  -1   75.35    7.08
  -9   3  -1   70.48    4.22
  -9   3  -1   79.21    7.76
   9  -3   1   70.15    5.64
   9  -3   1   79.60    4.79
   9  -3   1   79.81    8.06
 -10   3  -1    1.38    2.08
 -10   3  -1    1.13    1.56
 -10   3  -1    1.38    4.01
 -10   3  -1    0.63    2.30
  10  -3   1    1.32    5.43
  10  -3   1    1.13    4.87
 -11   3  -1    3.60    2.50
 -11   3  -1    2.66    1.81
  11  -3   1    1.96    6.00
 -12   3  -1    1.31    1.87
 -14  -2   1   36.35    3.81
 -14  -2   1   33.40    3.93
  13   2  -1    8.17    1.93
  13   2  -1   11.32    1.92
 -13  -2   1   28.01    3.55
 -13  -2   1   19.26    2.40
 -13  -2   1   19.75    2.25
  12   2  -1   97.56    4.49
  12   2  -1   90.62    4.52
 -12  -2   1  100.18    6.41
 -12  -2   1   99.30    4.72
 -12  -2   1  106.00    5.18
  11   2  -1   -0.09    1.52
  11   2  -1   -0.85    5.71
  11   2  -1    1.65    1.50
  11   2  -1    1.17    5.54
 -11  -2   1   -0.86    4.77
 -11  -2   1    0.36    2.55
 -11  -2   1    0.33    1.62
 -11  -2   1   -0.21    1.76
  10   2  -1   27.70    4.57
  10   2  -1   26.56    2.15
  10   2  -1   30.41    4.83
  10   2  -1   25.74    5.06
  10   2  -1   32.23    5.79
  10   2  -1   28.88    2.21
 -10  -2   1   31.34    3.06
 -10  -2   1   23.03    2.88
 -10  -2   1   18.40    4.56
 -10  -2   1   28.85    2.71
   9   2  -1    1.62    3.84
   9   2  -1    1.05    0.95
   9   2  -1    2.37    4.09
   9   2  -1    0.02    0.94
   9   2  -1    1.25    3.73
   9   2  -1    0.57    2.61
   9   2  -1    1.03    2.61
  -9  -2   1   -0.23    2.02
  -9  -2   1    1.17    2.06
  -9  -2   1    2.79    3.22
  -9  -2   1    1.39    1.32
  -9  -2   1    0.91    1.81
  -9  -2   1    1.02    3.50
  -9  -2   1    1.03    1.37
   8   2  -1   66.01    6.15
   8   2  -1   72.21    4.62
   8   2  -1   59.69    6.10
   8   2  -1   66.51    5.14
   8   2  -1   62.57    5.73
  -8  -2   1   70.69    5.43
  -8  -2   1   75.00    5.81
   7   2  -1    6.68    2.59
   7   2  -1    8.43    2.11
   7   2  -1    9.24    1.96
   7   2  -1    7.10    0.83
   7   2  -1    7.97    2.58
  -7  -2   1   11.67    2.45
  -7  -2   1    6.38    2.62
   6   2  -1    3.29    2.07
   6   2  -1    2.56    1.94
   6   2  -1    2.92    1.45
   6   2  -1    2.89    1.57
  -6  -2   1    2.57    1.81
  -6  -2   1    0.66    0.51
  -6  -2   1    0.73    0.53
  -6  -2   1    3.28    2.11
  -6  -2   1    3.67    0.59
  -6  -2   1    1.62    1.40
  -6  -2   1    2.29    0.62
   5   2  -1    1.70    0.42
   5   2  -1    1.79    1.21
   5   2  -1    0.56    1.52
   5   2  -1    2.10    1.54
   5   2  -1    1.97    1.64
   5   2  -1    0.72    1.70
   5   2  -1    0.26    1.30
   5   2  -1    1.21    0.42
   5   2  -1    2.03    1.16
   5   2  -1    1.31    1.31
  -5  -2   1    1.48    1.13
  -5  -2   1    1.43    0.56
  -5  -2   1    1.17    1.56
  -5  -2   1    1.90    0.64
  -5  -2   1    0.88    1.73
  -5  -2   1    1.76    1.46
   4   2  -1   80.51    3.93
   4   2  -1   86.87    4.52
   4   2  -1   87.61    4.78
   4   2  -1   79.56    2.94
   4   2  -1   80.18    4.05
   4   2  -1   84.42    4.33
   4   2  -1   83.61    2.82
   4   2  -1   80.91    4.78
   4   2  -1   79.18    3.70
  -4  -2   1   86.37    4.17
  -4  -2   1   82.69    3.69
  -4  -2   1   80.83    2.95
  -4  -2   1   87.95    4.50
  -4  -2   1   89.61    4.41
  -4  -2   1   83.65    2.95
   3   2  -1    1.08    0.72
   3   2  -1    1.40    0.52
   3   2  -1    0.27    0.90
   3   2  -1    1.91    1.12
   3   2  -1    0.90    1.08
   3   2  -1    0.08    0.94
   3   2  -1    1.80    1.16
   3   2  -1    0.91    1.15
   3   2  -1    0.13    1.11
   3   2  -1    0.34    1.11
   3   2  -1    0.56    1.02
  -3  -2   1   -0.24    0.70
  -3  -2   1    0.11    1.08
  -3  -2   1   -0.14    0.64
  -3  -2   1    0.04    0.74
  -3  -2   1    0.29    0.74
  -3  -2   1   -0.42    1.11
  -3  -2   1   -0.06    0.50
  -3  -2   1    0.36    0.80
   2   2  -1   76.12    3.02
   2   2  -1   79.72    3.66
   2   2  -1   75.65    3.69
   2   2  -1   70.86    3.64
   2   2  -1   80.25    3.89
   2   2  -1   75.40    3.66
   2   2  -1   81.20    4.38
   2   2  -1   77.18    3.67
   2   2  -1   75.78    4.33
  -2  -2   1   78.76    3.62
  -2  -2   1   77.16    3.74
  -2  -2   1   78.78    3.33
  -2  -2   1   77.33    3.59
  -2  -2   1   76.87    3.59
  -2  -2   1   77.19    4.19
  -2  -2   1   73.95    3.53
   1   2  -1   71.10    2.86
   1   2  -1   70.57    3.36
   1   2  -1   68.07    3.32
   1   2  -1   68.70    3.41
   1   2  -1   73.07    3.98
   1   2  -1   69.65    3.38
   1   2  -1   73.08    3.37
  -1  -2   1   68.03    3.54
  -1  -2   1   64.67    3.50
  -1  -2   1   68.65    3.94
  -1  -2   1   68.46    3.35
  -1  -2   1   71.16    3.06
  -1  -2   1   69.94    3.17
  -1  -2   1   66.98    3.16
  -1  -2   1   69.38    3.36
  -1  -2   1   73.08    3.33
   0   2  -1  278.73   11.63
   0   2  -1  315.08   11.71
   0   2  -1  318.74   11.76
   0   2  -1  304.63   11.71
   0   2  -1  320.14   12.47
   0   2  -1  311.23   14.06
   0   2  -1  311.67   11.35
   0   2  -1  322.93   11.47
   0  -2   1  304.91   10.79
   0  -2   1  307.87   11.34
   0  -2   1  304.77   10.71
   0  -2   1  303.89   14.01
   0  -2   1  307.81   12.46
   0  -2   1  308.45   14.09
   0  -2   1  318.94   11.75
   0  -2   1  308.46   11.72
  -1   2  -1  162.62    6.36
  -1   2  -1  160.24    6.39
  -1   2  -1  160.28    6.20
  -1   2  -1  159.01    6.36
  -1   2  -1  151.07    6.68
  -1   2  -1  159.38    7.58
  -1   2  -1  157.11    6.70
  -1   2  -1  154.63    6.48
  -1   2  -1  150.90    6.30
   1  -2   1  152.17    6.40
   1  -2   1  167.18    6.45
   1  -2   1  153.99    6.34
   1  -2   1  151.79    7.63
   1  -2   1  157.61    6.82
   1  -2   1  164.70    7.63
   1  -2   1  167.98    5.94
   1  -2   1  156.92    6.36
  -2   2  -1   71.82    3.83
  -2   2  -1   73.90    3.17
  -2   2  -1   72.52    3.64
  -2   2  -1   71.95    3.29
  -2   2  -1   76.92    3.75
  -2   2  -1   72.54    3.20
  -2   2  -1   77.96    3.43
  -2   2  -1   75.83    3.64
  -2   2  -1   69.81    3.35
   2  -2   1   73.56    3.52
   2  -2   1   76.63    3.55
   2  -2   1   78.98    3.46
   2  -2   1   76.98    4.07
   2  -2   1   68.52    3.65
   2  -2   1   73.21    3.30
   2  -2   1   69.81    3.64
   2  -2   1   73.74    4.13
  -3   2  -1   51.75    3.18
  -3   2  -1   48.11    1.91
  -3   2  -1   48.93    2.63
  -3   2  -1   51.16    3.22
  -3   2  -1   50.58    3.04
   3  -2   1   47.25    3.19
   3  -2   1   46.11    3.10
   3  -2   1   48.71    2.74
   3  -2   1   50.41    3.10
   3  -2   1   50.46    2.73
   3  -2   1   46.81    2.24
  -4   2  -1    0.39    1.35
  -4   2  -1    0.97    1.47
  -4   2  -1    0.52    0.43
  -4   2  -1    0.28    1.27
  -4   2  -1    0.42    1.18
  -4   2  -1   -0.45    0.44
   4  -2   1    0.45    1.10
   4  -2   1    0.96    1.45
   4  -2   1   -0.25    1.08
   4  -2   1    0.15    0.92
   4  -2   1   -0.39    1.03
   4  -2   1   -0.96    1.18
  -5   2  -1   -0.96    1.73
  -5   2  -1    0.11    0.39
  -5   2  -1    1.24    1.48
  -5   2  -1    0.57    0.37
  -5   2  -1    0.41    0.39
  -5   2  -1    1.40    1.75
  -5   2  -1   -1.42    1.64
  -5   2  -1    0.68    0.39
   5  -2   1    0.42    1.22
   5  -2   1    0.05    1.19
   5  -2   1    0.45    1.06
   5  -2   1   -1.21    1.51
   5  -2   1    0.99    1.71
   5  -2   1   -0.60    1.15
  -6   2  -1   77.46    4.89
  -6   2  -1   81.89    4.96
  -6   2  -1   78.83    4.66
  -6   2  -1   81.75    5.17
   6  -2   1   75.28    4.50
   6  -2   1   81.82    3.85
   6  -2   1   79.70    4.53
   6  -2   1   70.48    4.00
   6  -2   1   81.18    5.25
   6  -2   1   80.30    4.66
  -7   2  -1   34.58    4.04
  -7   2  -1   33.77    4.31
  -7   2  -1   28.09    4.11
  -7   2  -1   33.61    4.24
   7  -2   1   32.99    3.97
   7  -2   1   37.17    3.26
   7  -2   1   34.31    2.73
   7  -2   1   38.76    4.76
  -8   2  -1  279.75   12.69
  -8   2  -1  285.81   12.83
  -8   2  -1  287.30   13.26
  -8   2  -1  273.79   12.50
   8  -2   1  281.14   13.23
   8  -2   1  296.35   13.06
  -9   2  -1   24.87    2.92
  -9   2  -1   24.57    4.26
  -9   2  -1   22.13    3.95
  -9   2  -1   21.40    2.51
   9  -2   1   19.05    4.60
   9  -2   1   22.04    4.69
 -10   2  -1   67.39    3.70
 -10   2  -1   58.74    6.71
 -10   2  -1   67.72    4.37
  10  -2   1   59.87    8.23
 -11   2  -1   -0.15    2.27
 -11   2  -1    2.48    1.71
 -12   2  -1   12.87    2.17
 -13  -1   1   13.60    2.50
 -13  -1   1    7.49    3.01
 -12  -1   1   49.13    5.11
 -12  -1   1   44.68    3.83
 -12  -1   1   50.57    3.62
  11   1  -1    0.03    5.61
 -11  -1   1    1.04    1.59
 -11  -1   1    0.30    1.68
 -11  -1   1    0.90    4.76
 -11  -1   1    1.33    2.47
  10   1  -1   27.05    5.42
  10   1  -1   20.71    4.98
 -10  -1   1   16.67    1.83
 -10  -1   1   21.40    2.21
 -10  -1   1   21.54    2.86
 -10  -1   1   15.04    4.31
   9   1  -1   70.14    4.75
   9   1  -1   70.64    4.54
   9   1  -1   74.93    6.90
   9   1  -1   66.25    6.71
   9   1  -1   67.53    7.26
  -9  -1   1   74.04    6.54
  -9  -1   1   70.53    4.29
  -9  -1   1   70.56    3.62
  -9  -1   1   49.89    3.15
  -9  -1   1   63.62    5.75
   8   1  -1  120.65    7.18
   8   1  -1  119.82    5.62
   8   1  -1  117.84    6.50
   8   1  -1  122.90    7.59
  -8  -1   1  114.98    6.60
  -8  -1   1  119.79    7.03
   7   1  -1  153.03    7.87
   7   1  -1  153.08    7.73
   7   1  -1  156.98    6.51
   7   1  -1  153.32    7.70
  -7  -1   1  155.71    7.94
  -7  -1   1  157.68    7.71
  -7  -1   1  156.95    7.25
  -7  -1   1  145.16    7.01
   6   1  -1   11.63    2.15
   6   1  -1   11.30    2.29
   6   1  -1   10.60    1.47
   6   1  -1   10.76    1.96
   6   1  -1    8.99    2.05
   6   1  -1   12.06    1.72
   6   1  -1   13.18    1.51
  -6  -1   1   15.08    2.40
  -6  -1   1   12.74    1.81
  -6  -1   1   10.17    1.92
  -6  -1   1   10.11    2.14
   5   1  -1    9.23    1.88
   5   1  -1   10.73    1.53
   5   1  -1   10.30    1.40
   5   1  -1   11.73    1.89
   5   1  -1   10.13    1.41
   5   1  -1    7.72    1.54
   5   1  -1    8.67    1.21
  -5  -1   1    6.15    0.69
  -5  -1   1    9.77    1.73
  -5  -1   1   10.69    1.90
  -5  -1   1    9.77    1.48
  -5  -1   1   10.54    1.98
  -5  -1   1    7.30    0.76
  -5  -1   1    9.18    0.68
  -5  -1   1    6.29    0.68
   4   1  -1    5.55    0.98
   4   1  -1    5.02    1.34
   4   1  -1    6.25    1.09
   4   1  -1    5.42    0.96
   4   1  -1    4.45    1.12
   4   1  -1    6.32    1.49
   4   1  -1    5.85    1.13
  -4  -1   1    5.35    1.50
  -4  -1   1    4.86    0.51
  -4  -1   1    4.35    1.03
  -4  -1   1    6.29    1.35
  -4  -1   1    4.08    0.55
  -4  -1   1    7.15    1.61
   3   1  -1    2.27    0.83
   3   1  -1    1.21    0.79
   3   1  -1    1.58    0.96
   3   1  -1    0.96    0.77
   3   1  -1    1.81    0.78
   3   1  -1    2.96    1.02
   3   1  -1    1.27    0.70
   3   1  -1    1.48    0.83
  -3  -1   1    0.72    0.92
  -3  -1   1    0.66    0.97
  -3  -1   1    1.26    0.76
  -3  -1   1    2.25    1.04
   2   1  -1    8.19    1.17
   2   1  -1    9.64    1.14
   2   1  -1   11.27    1.31
   2   1  -1    8.98    1.07
   2   1  -1    8.62    1.21
   2   1  -1    9.62    1.26
   2   1  -1    9.73    1.29
   2   1  -1    9.73    0.80
   2   1  -1    9.50    1.22
  -2  -1   1    9.41    0.93
  -2  -1   1    7.60    1.05
  -2  -1   1    9.53    0.96
  -2  -1   1    9.11    1.29
  -2  -1   1    9.74    1.03
  -2  -1   1   12.26    0.96
  -2  -1   1   10.43    1.13
  -2  -1   1    8.61    1.01
   1   1  -1  101.25    4.21
   1   1  -1  105.42    5.03
   1   1  -1  105.55    4.50
   1   1  -1  106.89    4.14
   1   1  -1  107.74    4.24
   1   1  -1  104.73    4.22
   1   1  -1   96.92    4.22
   1   1  -1  105.53    4.20
   1   1  -1  104.86    5.04
  -1  -1   1  104.03    4.19
  -1  -1   1  101.83    3.95
  -1  -1   1   99.77    4.16
  -1  -1   1  104.71    4.06
  -1  -1   1  104.11    5.00
  -1  -1   1  107.38    4.05
  -1  -1   1   98.23    4.16
  -1  -1   1  102.42    4.43
  -1  -1   1  109.85    4.49
   0   1  -1  320.07   12.13
   0   1  -1  312.71   11.86
   0   1  -1  320.11   12.98
   0   1  -1  321.54   11.88
   0   1  -1  345.71   13.00
   0   1  -1  336.92   12.21
   0   1  -1  333.53   14.64
   0   1  -1  344.43   12.23
   0   1  -1  342.90   12.20
   0   1  -1  331.07   11.98
   0   1  -1  344.54   14.67
   0  -1   1  324.77   12.20
   0  -1   1  340.23   11.84
   0  -1   1  313.16   11.27
   0  -1   1  303.52   14.59
   0  -1   1  353.47   12.22
   0  -1   1  335.59   12.19
   0  -1   1  334.41   12.99
   0  -1   1  330.08   11.13
   0  -1   1  340.83   14.63
  -1   1  -1  242.03    8.84
  -1   1  -1  236.41    8.82
  -1   1  -1  240.54    8.70
  -1   1  -1  234.15   10.59
  -1   1  -1  244.22    8.80
  -1   1  -1  230.53    9.38
  -1   1  -1  235.53    8.88
  -1   1  -1  233.04    8.82
   1  -1   1  246.66    8.90
   1  -1   1  237.63    8.87
   1  -1   1  237.89   10.65
   1  -1   1  243.94   10.63
   1  -1   1  235.20    8.78
   1  -1   1  230.22    9.43
   1  -1   1  227.57    8.09
   1  -1   1  247.07    8.88
  -2   1  -1   27.94    1.34
  -2   1  -1   30.87    2.01
  -2   1  -1   33.62    1.40
  -2   1  -1   32.45    1.98
  -2   1  -1   31.94    1.83
  -2   1  -1   31.70    1.99
  -2   1  -1   31.16    1.46
   2  -1   1   29.60    2.12
   2  -1   1   29.78    1.66
   2  -1   1   30.24    1.95
   2  -1   1   33.54    2.02
   2  -1   1   32.88    1.73
   2  -1   1   30.25    1.81
  -3   1  -1    6.12    1.26
  -3   1  -1   11.24    1.45
  -3   1  -1    8.53    1.05
  -3   1  -1   10.85    1.61
  -3   1  -1    9.27    1.37
   3  -1   1    7.43    1.07
   3  -1   1    9.47    1.14
   3  -1   1    7.97    1.03
   3  -1   1    8.14    1.22
   3  -1   1   11.00    1.44
   3  -1   1    8.26    1.19
  -4   1  -1   27.06    1.10
  -4   1  -1   31.19    2.39
  -4   1  -1   29.78    2.65
  -4   1  -1   28.19    2.09
  -4   1  -1   28.19    2.62
  -4   1  -1   26.82    1.08
  -4   1  -1   26.33    2.45
   4  -1   1   28.63    1.61
   4  -1   1   25.76    2.15
   4  -1   1   26.89    1.91
   4  -1   1   28.87    1.84
   4  -1   1   26.25    1.65
  -5   1  -1    1.39    1.42
  -5   1  -1    1.79    1.55
  -5   1  -1    2.44    1.34
  -5   1  -1    2.71    1.54
  -5   1  -1    3.05    1.55
   5  -1   1   -1.41    1.36
   5  -1   1    1.17    0.94
   5  -1   1    2.04    0.78
   5  -1   1    1.15    0.84
   5  -1   1    1.63    1.52
   5  -1   1    1.77    0.85
  -6   1  -1   -1.51    1.84
  -6   1  -1   -0.55    1.89
  -6   1  -1    0.66    1.83
  -6   1  -1   -0.54    1.73
  -6   1  -1   -0.51    1.57
   6  -1   1   -0.24    1.04
   6  -1   1    0.21    1.91
   6  -1   1    0.28    0.95
   6  -1   1    0.13    1.05
   6  -1   1   -0.75    1.73
  -7   1  -1   54.01    4.84
  -7   1  -1   59.02    4.82
  -7   1  -1   58.65    4.61
  -7   1  -1   62.33    4.73
  -7   1  -1   53.64    4.10
   7  -1   1   56.92    4.92
   7  -1   1   58.08    3.51
   7  -1   1   58.31    4.23
  -8   1  -1   15.39    3.25
  -8   1  -1   14.82    3.12
  -8   1  -1   15.90    3.06
  -8   1  -1   17.31    3.28
   8  -1   1   15.41    3.58
   8  -1   1   12.22    3.11
  -9   1  -1   72.01    6.13
  -9   1  -1   40.52    2.74
  -9   1  -1   73.22    6.12
  -9   1  -1   63.00    5.93
  -9   1  -1   30.13    2.48
   9  -1   1   63.14    6.75
 -10   1  -1    1.01    2.24
 -10   1  -1    7.74    1.62
 -10   1  -1    6.78    1.44
 -10   1  -1    4.23    3.93
 -10   1  -1    5.55    4.24
 -10   1  -1    7.17    1.98
  10  -1   1    8.12    4.89
 -11   1  -1    3.61    1.90
 -11   1  -1    3.57    1.63
 -11   1  -1    2.48    2.35
 -12   1  -1   16.09    2.84
 -12   0   1    2.98    2.91
 -11   0   1   33.71    3.38
 -11   0   1   31.76    3.35
 -11   0   1   38.80    3.35
  10   0  -1    0.66    4.52
  10   0  -1   -2.10    4.83
 -10   0   1    0.98    1.45
 -10   0   1   -0.45    3.99
 -10   0   1    0.74    1.37
 -10   0   1    0.23    2.15
   9   0  -1   53.40    6.21
   9   0  -1   51.61    5.99
   9   0  -1   58.54    6.68
  -9   0   1   24.77    2.64
  -9   0   1   50.42    5.68
  -9   0   1   55.59    5.29
  -9   0   1   25.90    3.36
   8   0  -1   56.64    5.33
   8   0  -1   54.49    5.36
  -8   0   1   45.76    5.05
  -8   0   1   51.00    4.66
  -8   0   1   54.50    4.70
   7   0  -1  204.03    9.36
   7   0  -1  203.40    9.31
   7   0  -1  210.20    9.58
  -7   0   1  204.73    9.42
  -7   0   1  209.26    9.26
  -7   0   1  214.81    8.90
  -7   0   1  193.66    8.87
   6   0  -1   83.62    4.86
  -6   0   1   85.87    4.59
  -6   0   1   87.97    4.67
  -6   0   1   91.22    5.03
  -6   0   1   85.80    4.91
  -6   0   1   85.56    4.92
  -6   0   1   85.93    4.72
  -5   0   1  159.36    7.07
  -5   0   1  162.71    7.02
  -5   0   1  158.12    6.89
  -5   0   1  158.06    6.55
  -5   0   1  158.95    6.80
  -5   0   1  146.14    6.62
  -4   0   1  165.25    6.70
  -4   0   1  157.58    6.74
  -4   0   1  163.56    6.92
  -4   0   1  168.50    6.95
  -4   0   1  161.91    6.75
  -4   0   1  178.36    7.09
  -4   0   1  172.58    6.55
  -3   0   1   11.45    1.54
  -3   0   1   11.48    1.37
  -3   0   1   12.45    1.49
  -3   0   1   11.61    1.45
  -3   0   1   15.36    1.53
  -3   0   1   13.25    1.59
  -3   0   1   11.72    1.71
   2   0  -1   73.26    3.25
   2   0  -1   68.09    3.02
   2   0  -1   70.96    3.24
   2   0  -1   74.93    2.74
   2   0  -1   63.01    2.70
   2   0  -1   71.34    2.71
  -2   0   1   71.39    2.99
  -2   0   1   69.76    3.13
  -2   0   1   69.20    2.92
  -2   0   1   72.57    3.16
  -2   0   1   75.68    3.03
   1   0  -1   59.37    2.37
   1   0  -1   63.29    2.95
   1   0  -1   61.24    2.46
   1   0  -1   63.53    2.50
   1   0  -1   62.61    2.60
   1   0  -1   60.35    2.47
   1   0  -1   61.13    2.52
   1   0  -1   63.40    2.96
   1   0  -1   60.24    2.46
  -1   0   1   64.70    2.58
  -1   0   1   66.29    2.44
  -1   0   1   63.83    2.54
  -1   0   1   59.42    2.88
  -1   0   1   64.10    2.42
  -1   0   1   59.39    2.50
  -1   0   1   64.58    2.44
  -1   0   1   59.63    2.36
  -1   0   1   62.91    2.43
   0   0  -1   39.50    1.63
   0   0  -1   37.38    1.91
   0   0  -1   34.66    1.63
   0   0  -1   36.72    1.61
   0   0  -1   34.57    1.70
   0   0  -1   36.14    1.46
   0   0  -1   36.81    1.66
   0   0   1   38.21    1.63
   0   0   1   37.37    1.41
   0   0   1   39.53    1.95
   0   0   1   37.68    1.72
   0   0   1   37.64    1.72
   0   0   1   35.45    1.59
   0   0   1   37.24    1.52
   0   0   1   38.25    1.63
   0   0   1   36.58    1.61
  -1   0  -1  334.60   13.04
  -1   0  -1  358.30   12.10
  -1   0  -1  331.68   11.57
  -1   0  -1  357.13   12.26
  -1   0  -1  357.34   14.71
  -1   0  -1  351.56   12.14
  -1   0  -1  361.20   12.29
  -1   0  -1  317.86   12.23
  -1   0  -1  368.01   12.35
  -1   0  -1  342.06   12.24
  -1   0  -1  324.23   14.68
  -1   0  -1  348.77   13.05
   1   0   1  283.22   12.24
   1   0   1  342.49   12.29
   1   0   1  356.32   14.74
   1   0   1  337.00   12.29
   1   0   1  322.64   12.03
   1   0   1  339.29   14.76
  -2   0  -1  390.12   13.51
  -2   0  -1  404.39   14.13
  -2   0  -1  400.31   14.31
  -2   0  -1  395.46   14.37
  -2   0  -1  382.91   12.91
  -2   0  -1  386.78   14.14
   2   0   1  395.55   16.87
   2   0   1  413.36   14.00
   2   0   1  381.94   14.04
   2   0   1  391.24   16.85
   2   0   1  370.00   14.04
   2   0   1  388.69   14.04
  -3   0  -1   24.20    1.98
  -3   0  -1   21.56    1.98
  -3   0  -1   23.49    1.72
  -3   0  -1   24.72    1.53
  -3   0  -1   24.46    1.87
  -3   0  -1   23.30    1.88
   3   0   1   22.80    1.40
   3   0   1   21.90    1.17
   3   0   1   23.43    1.36
  -4   0  -1  521.02   18.97
  -4   0  -1  569.50   20.74
  -4   0  -1  561.11   21.02
  -4   0  -1  596.63   20.78
  -4   0  -1  556.01   19.90
  -4   0  -1  588.53   21.04
   4   0   1  587.95   24.34
   4   0   1  559.98   24.37
  -5   0  -1  106.77    5.19
  -5   0  -1  106.34    5.29
  -5   0  -1  102.95    4.53
  -5   0  -1  109.73    5.30
  -5   0  -1  102.79    5.32
  -5   0  -1  105.39    4.96
   5   0   1  105.29    4.85
   5   0   1  102.46    4.92
   5   0   1   98.47    5.01
  -6   0  -1   81.71    4.85
  -6   0  -1   81.40    4.15
  -6   0  -1   88.03    4.86
  -6   0  -1   80.91    4.68
  -6   0  -1   84.95    5.02
   6   0   1   79.46    4.20
   6   0   1   80.20    4.74
   6   0   1   84.14    4.15
  -7   0  -1   17.12    2.84
  -7   0  -1   13.39    2.45
  -7   0  -1   17.36    2.89
  -7   0  -1   22.04    3.03
  -7   0  -1   19.81    2.29
   7   0   1   16.99    2.17
   7   0   1   24.15    3.37
   7   0   1   18.08    2.12
   7   0   1   15.62    2.60
  -8   0  -1   21.37    3.40
  -8   0  -1   18.69    3.01
  -8   0  -1   23.84    3.52
  -8   0  -1   23.32    3.70
   8   0   1   18.90    3.58
   8   0   1   20.47    2.63
  -9   0  -1    5.64    1.24
  -9   0  -1    5.10    3.37
  -9   0  -1    6.30    3.57
  -9   0  -1    0.65    1.35
  -9   0  -1    5.05    1.72
  -9   0  -1    6.26    3.44
  -9   0  -1    2.08    1.72
   9   0   1    4.61    3.68
   9   0   1   10.04    4.00
 -10   0  -1   31.52    4.61
 -10   0  -1   26.87    2.58
 -10   0  -1   27.94    3.44
 -10   0  -1   23.76    2.55
  10   0   1   31.13    5.32
 -11   0  -1   14.25    2.47
 -11   0  -1   13.06    2.62
 -11   0  -1   14.58    1.79
  11   0   1    1.35    4.99
  11   0   1    1.47    4.93
 -12   0  -1  120.14    5.16
 -12   0  -1  121.80    6.68
 -12   0  -1  109.64    6.09
   9  -1  -1    0.61    3.77
   9  -1  -1    1.76    4.16
  -9   1   1    0.91    2.03
  -9   1   1    0.73    1.32
  -9   1   1    1.15    2.26
  -9   1   1    0.60    1.43
  -8   1   1  171.47    8.05
  -8   1   1  165.41    8.42
  -8   1   1  162.83    8.59
  -7   1   1    0.00    2.09
  -7   1   1   -0.37    2.16
  -7   1   1    0.04    2.02
  -7   1   1    0.22    2.08
  -7   1   1    1.05    2.05
  -7   1   1   -0.65    2.16
  -7   1   1   -0.34    2.02
  -6   1   1  182.81    8.03
  -6   1   1  188.18    7.93
  -6   1   1  179.28    7.82
  -6   1   1  177.70    7.97
  -6   1   1  169.96    7.78
  -6   1   1  166.95    7.36
  -6   1   1  173.13    7.98
  -5   1   1   -0.33    1.43
  -5   1   1    0.39    1.40
  -5   1   1    0.75    1.42
  -5   1   1    1.07    1.37
  -5   1   1   -1.32    1.40
  -5   1   1   -0.29    1.40
  -5   1   1    0.10    1.32
  -4   1   1  638.65   23.48
  -4   1   1  675.58   23.60
  -4   1   1  643.55   23.70
  -4   1   1  654.34   24.05
  -4   1   1  677.14   22.31
  -4   1   1  663.27   23.09
  -4   1   1  644.86   23.85
  -3   1   1    0.37    0.80
  -3   1   1   -0.53    0.82
  -3   1   1    1.57    0.87
  -3   1   1    0.00    0.86
  -3   1   1    0.42    0.92
  -3   1   1   -0.79    0.71
  -3   1   1    0.53    0.90
  -2   1   1  309.25   10.55
  -2   1   1  310.09   10.98
  -2   1   1  308.07   11.15
  -2   1   1  282.23   11.07
  -2   1   1  321.47   11.10
  -2   1   1  307.67   11.35
  -2   1   1  309.86   10.90
   1  -1  -1    0.41    0.34
   1  -1  -1    0.07    0.44
   1  -1  -1    0.73    0.33
   1  -1  -1    0.30    0.33
   1  -1  -1    0.21    0.29
   1  -1  -1    0.48    0.30
   1  -1  -1    0.61    0.33
   1  -1  -1    0.19    0.32
   1  -1  -1    1.15    0.39
  -1   1   1    0.78    0.23
  -1   1   1    0.90    0.32
  -1   1   1    0.75    0.28
  -1   1   1    0.65    0.27
  -1   1   1    0.19    0.33
  -1   1   1    0.72    0.47
  -1   1   1    0.46    0.43
  -1   1   1    0.72    0.34
  -1   1   1   -0.07    0.40
  -1   1   1    0.39    0.32
  -1   1   1    0.86    0.29
  -1   1   1    0.75    0.30
   0  -1  -1    1.44    0.24
   0  -1  -1    0.97    0.35
   0  -1  -1    0.16    0.31
   0  -1  -1    1.41    0.29
   0  -1  -1    0.52    0.34
   0  -1  -1    1.09    0.31
   0  -1  -1    1.23    0.39
   0  -1  -1   -0.04    0.27
   0  -1  -1    0.94    0.29
   0  -1  -1    1.14    0.33
   0  -1  -1    2.00    0.39
   0   1   1    1.11    0.31
   0   1   1    1.50    0.38
   0   1   1    0.92    0.34
   0   1   1    0.53    0.36
   0   1   1    0.82    0.35
   0   1   1    1.15    0.32
   0   1   1    1.20    0.27
   0   1   1    0.22    0.31
   0   1   1    1.31    0.39
   0   1   1    1.36    0.39
  -1  -1  -1   -0.12    0.38
  -1  -1  -1    0.26    0.38
  -1  -1  -1    0.34    0.33
  -1  -1  -1    0.42    0.47
  -1  -1  -1    0.24    0.40
  -1  -1  -1    0.10    0.32
  -1  -1  -1    0.59    0.42
  -1  -1  -1    0.31    0.44
  -1  -1  -1    0.29    0.34
  -1  -1  -1    0.66    0.40
  -1  -1  -1    0.61    0.46
  -1  -1  -1    0.54    0.42
   1   1   1   -0.30    0.40
   1   1   1    0.22    0.29
   1   1   1    0.09    0.40
   1   1   1    0.31    0.35
   1   1   1    0.35    0.40
   1   1   1    0.87    0.42
   1   1   1    0.61    0.42
   1   1   1    0.40    0.40
   1   1   1    0.55    0.49
  -2  -1  -1   24.51    1.64
  -2  -1  -1   22.49    1.07
  -2  -1  -1   20.55    1.10
  -2  -1  -1   23.93    1.56
  -2  -1  -1   22.23    1.56
  -2  -1  -1   21.20    1.26
  -2  -1  -1   24.00    1.09
  -2  -1  -1   24.63    1.60
  -2  -1  -1   22.46    1.15
  -2  -1  -1   22.13    1.26
   2   1   1   24.32    1.29
   2   1   1   22.01    1.29
   2   1   1   23.53    1.49
   2   1   1   21.86    1.39
   2   1   1   23.85    1.32
   2   1   1   24.69    1.70
   2   1   1   24.39    1.55
   2   1   1   24.09    1.33
  -3  -1  -1   -0.71    0.90
  -3  -1  -1    0.61    0.67
  -3  -1  -1    0.21    0.88
  -3  -1  -1    1.20    0.95
  -3  -1  -1    0.13    0.92
   3   1   1    1.30    0.77
   3   1   1    0.44    0.61
   3   1   1    1.09    0.66
   3   1   1   -0.36    0.58
   3   1   1    0.47    0.54
   3   1   1    0.58    0.95
  -4  -1  -1  756.25   26.67
  -4  -1  -1  738.07   22.09
  -4  -1  -1  750.82   25.88
  -4  -1  -1  785.51   26.90
  -4  -1  -1  689.33   24.57
  -4  -1  -1  742.90   22.23
  -4  -1  -1  759.12   27.09
   4   1   1  727.40   26.58
   4   1   1  759.80   31.90
   4   1   1  696.62   27.00
   4   1   1  755.89   26.58
   4   1   1  729.87   31.94
  -5  -1  -1   -0.18    1.45
  -5  -1  -1    1.79    1.41
  -5  -1  -1    0.07    1.16
  -5  -1  -1    0.54    1.43
  -5  -1  -1    0.26    1.45
   5   1   1   -1.00    0.94
   5   1   1    0.63    0.82
   5   1   1    0.74    0.83
   5   1   1   -0.80    1.24
   5   1   1    1.06    0.88
   5   1   1    0.75    1.56
  -6  -1  -1  593.85   22.06
  -6  -1  -1  573.97   19.80
  -6  -1  -1  581.65   21.68
  -6  -1  -1  585.71   21.02
  -6  -1  -1  581.44   21.86
   6   1   1  589.02   25.08
   6   1   1  577.95   20.91
   6   1   1  551.22   21.00
   6   1   1  552.66   20.91
   6   1   1  557.98   25.12
   6   1   1  574.92   21.96
  -7  -1  -1    1.90    2.04
  -7  -1  -1    2.72    2.22
  -7  -1  -1    2.87    2.36
  -7  -1  -1    1.83    1.81
   7   1   1    2.59    1.29
   7   1   1    0.40    2.39
   7   1   1    2.85    1.35
  -8  -1  -1  329.47   13.75
  -8  -1  -1  338.94   13.08
  -8  -1  -1  320.70   14.26
  -8  -1  -1  322.98   14.40
   8   1   1  332.67   14.43
   8   1   1  316.95   12.53
   8   1   1  336.93   14.32
   8   1   1  332.84   15.04
  -9  -1  -1    0.54    1.33
  -9  -1  -1    0.63    1.72
  -9  -1  -1   -0.37    3.04
  -9  -1  -1    1.37    1.82
  -9  -1  -1    0.09    3.43
  -9  -1  -1   -0.34    1.17
   9   1   1   -0.96    1.83
   9   1   1   -0.99    3.74
   9   1   1    0.89    2.12
 -10  -1  -1    3.23    2.06
 -10  -1  -1    3.94    4.04
 -10  -1  -1    3.38    1.41
 -10  -1  -1    1.19    1.51
 -10  -1  -1    5.79    2.06
 -10  -1  -1    4.91    3.89
  10   1   1    6.23    4.25
  10   1   1    4.69    4.39
 -11  -1  -1   -0.19    2.19
 -11  -1  -1   -0.71    2.37
 -11  -1  -1    0.14    1.53
  11   1   1    1.48    4.95
  11   1   1   -1.02    5.02
 -12  -1  -1  138.73    6.83
 -12  -1  -1  152.18    7.44
 -12  -1  -1  151.06    5.92
 -13  -1  -1    0.88    2.84
 -13  -1  -1    2.22    1.81
   9  -2  -1   26.29    4.34
   9  -2  -1   29.57    4.42
  -9   2   1   25.80    4.00
  -9   2   1    1.18    2.17
  -9   2   1    0.97    2.00
   8  -2  -1    0.57    3.20
   8  -2  -1    1.14    2.94
  -8   2   1    2.12    2.79
  -8   2   1    1.29    2.56
  -8   2   1   -0.12    2.66
  -8   2   1    1.29    2.78
   7  -2  -1   11.06    2.69
  -7   2   1    7.90    2.24
  -7   2   1    7.14    2.40
  -7   2   1    9.91    2.44
  -7   2   1   10.80    2.43
  -7   2   1   11.65    2.45
  -6   2   1   50.54    3.80
  -6   2   1   42.93    3.51
  -6   2   1   45.10    3.82
  -6   2   1   44.99    3.64
  -6   2   1   47.46    3.59
  -6   2   1   56.43    4.02
  -5   2   1   13.66    1.91
  -5   2   1   19.08    2.14
  -5   2   1   16.41    2.12
  -5   2   1   14.43    2.13
  -5   2   1   18.01    2.24
  -5   2   1   19.06    2.38
   4  -2  -1   93.31    4.42
   4  -2  -1   93.87    3.74
   4  -2  -1   90.66    4.35
  -4   2   1   93.63    4.26
  -4   2   1  101.52    4.80
  -4   2   1   90.42    4.37
  -4   2   1   92.17    4.37
  -4   2   1  105.41    4.93
  -4   2   1   91.02    4.33
   3  -2  -1   70.37    2.87
   3  -2  -1   63.76    3.22
   3  -2  -1   68.04    3.41
   3  -2  -1   69.47    2.92
   3  -2  -1   70.77    3.45
  -3   2   1   75.02    2.34
  -3   2   1   67.23    3.18
  -3   2   1   63.71    3.22
  -3   2   1   68.67    3.52
  -3   2   1   71.16    3.42
  -3   2   1   67.31    3.10
  -3   2   1   65.74    3.57
   2  -2  -1   20.36    1.76
   2  -2  -1   22.16    1.47
   2  -2  -1   19.43    1.60
   2  -2  -1   22.91    1.65
   2  -2  -1   24.69    1.50
  -2   2   1   23.27    1.39
  -2   2   1   24.25    1.76
  -2   2   1   21.20    1.75
  -2   2   1   23.79    1.28
  -2   2   1   23.12    1.59
   1  -2  -1  366.75   13.41
   1  -2  -1  354.24   12.73
   1  -2  -1  370.05   16.11
   1  -2  -1  373.62   12.44
   1  -2  -1  393.66   13.47
   1  -2  -1  367.60   16.10
   1  -2  -1  368.44   13.42
   1  -2  -1  366.76   14.31
  -1   2   1  358.11   16.02
  -1   2   1  378.24   13.39
  -1   2   1  353.94   13.02
  -1   2   1  362.93   13.36
  -1   2   1  360.06   13.45
  -1   2   1  372.63   13.37
  -1   2   1  358.81   14.22
  -1   2   1  375.15   14.25
  -1   2   1  347.95   13.12
   0  -2  -1   87.27    3.39
   0  -2  -1   91.22    3.74
   0  -2  -1   90.27    4.43
   0  -2  -1   84.33    3.66
   0  -2  -1   85.62    3.28
   0  -2  -1   90.82    3.94
   0  -2  -1   84.04    3.46
   0  -2  -1   89.14    3.67
   0  -2  -1   88.87    3.67
   0   2   1   87.47    3.66
   0   2   1   91.51    3.92
   0   2   1   87.58    3.67
   0   2   1   89.82    4.38
   0   2   1   85.22    3.43
   0   2   1   85.64    3.93
   0   2   1   81.70    3.55
   0   2   1   90.37    3.68
   0   2   1   88.15    3.67
   0   2   1   87.75    3.41
   0   2   1   92.50    4.46
  -1  -2  -1   20.61    1.57
  -1  -2  -1   22.06    1.50
  -1  -2  -1   22.40    1.54
  -1  -2  -1   19.86    1.51
  -1  -2  -1   23.07    1.75
  -1  -2  -1   26.09    1.58
  -1  -2  -1   25.72    1.45
  -1  -2  -1   24.25    1.62
   1   2   1   23.98    1.61
   1   2   1   24.65    1.58
   1   2   1   23.71    1.03
   1   2   1   24.06    1.82
   1   2   1   20.01    1.48
   1   2   1   23.46    1.80
   1   2   1   25.31    1.58
   1   2   1   22.96    1.58
   1   2   1   25.25    1.56
  -2  -2  -1    0.12    0.73
  -2  -2  -1    1.17    0.79
  -2  -2  -1   -0.71    0.57
  -2  -2  -1   -0.05    0.63
  -2  -2  -1   -0.57    0.67
  -2  -2  -1    0.25    0.74
  -2  -2  -1    0.89    0.73
  -2  -2  -1    0.62    0.68
  -2  -2  -1    0.21    0.60
  -2  -2  -1    0.59    0.70
   2   2   1    0.80    0.77
   2   2   1    1.24    0.81
   2   2   1    0.03    0.74
   2   2   1   -0.51    0.70
   2   2   1   -0.02    0.79
   2   2   1    0.97    0.74
   2   2   1   -0.44    0.69
   2   2   1    0.16    0.67
  -3  -2  -1    1.44    0.95
  -3  -2  -1    3.50    1.06
  -3  -2  -1    1.55    0.52
  -3  -2  -1    1.87    0.63
  -3  -2  -1    1.97    0.86
  -3  -2  -1    1.95    0.52
  -3  -2  -1    3.31    0.58
  -3  -2  -1    1.91    1.04
   3   2   1    2.06    0.57
   3   2   1    3.34    1.08
   3   2   1    1.58    0.86
   3   2   1    1.32    0.89
   3   2   1    3.27    1.09
   3   2   1    1.70    0.80
   3   2   1    0.54    0.87
   3   2   1    0.81    0.82
   3   2   1    1.92    0.91
  -4  -2  -1   16.25    1.69
  -4  -2  -1   17.80    1.06
  -4  -2  -1   17.76    2.17
  -4  -2  -1   18.51    2.21
  -4  -2  -1   17.39    0.99
  -4  -2  -1   19.00    2.23
   4   2   1   14.34    1.89
   4   2   1   18.83    2.00
   4   2   1   19.98    2.16
   4   2   1   16.11    1.76
   4   2   1   14.94    2.22
   4   2   1   15.80    1.56
  -5  -2  -1   42.27    3.32
  -5  -2  -1   41.45    1.72
  -5  -2  -1   40.07    2.72
  -5  -2  -1   43.82    3.31
  -5  -2  -1   40.13    1.72
  -5  -2  -1   44.34    3.30
   5   2   1   38.68    3.27
   5   2   1   49.02    3.10
   5   2   1   42.67    2.68
   5   2   1   43.73    2.60
   5   2   1   40.96    2.62
   5   2   1   38.03    2.96
   5   2   1   42.83    3.34
  -6  -2  -1   80.49    4.88
  -6  -2  -1   63.20    2.39
  -6  -2  -1   64.23    2.43
  -6  -2  -1   70.86    4.60
  -6  -2  -1   69.72    3.92
  -6  -2  -1   74.45    4.87
  -6  -2  -1   74.55    2.46
  -6  -2  -1   72.40    2.46
   6   2   1   79.30    4.39
   6   2   1   77.71    3.76
   6   2   1   73.45    4.66
   6   2   1   71.94    4.54
   6   2   1   70.71    3.85
   6   2   1   68.61    4.73
  -7  -2  -1  203.19    8.74
  -7  -2  -1  221.47    9.86
  -7  -2  -1  220.41   10.36
  -7  -2  -1  235.74   10.41
   7   2   1  210.60    9.96
   7   2   1  221.39    8.96
   7   2   1  218.64   10.14
   7   2   1  232.67   10.72
  -8  -2  -1   98.29    5.88
  -8  -2  -1   96.12    6.40
  -8  -2  -1   94.90    6.80
   8   2   1   95.24    5.84
   8   2   1   97.98    6.64
   8   2   1  100.91    7.21
   8   2   1   99.92    5.09
  -9  -2  -1   50.02    3.75
  -9  -2  -1   54.87    3.83
  -9  -2  -1   47.09    3.11
  -9  -2  -1   59.79    3.03
  -9  -2  -1   51.96    6.27
  -9  -2  -1   52.81    6.02
   9   2   1   54.17    4.70
   9   2   1   62.09    6.19
   9   2   1   61.78    6.84
   9   2   1   62.40    4.38
 -10  -2  -1   20.02    2.38
 -10  -2  -1   21.74    1.99
 -10  -2  -1   14.29    2.44
 -10  -2  -1   15.94    4.09
 -10  -2  -1   15.53    1.87
 -10  -2  -1   16.52    4.16
  10   2   1   22.68    2.87
  10   2   1   17.75    4.59
  10   2   1   21.24    5.14
  10   2   1   17.25    3.02
  10   2   1   20.20    1.82
 -11  -2  -1    1.90    2.40
 -11  -2  -1    1.16    2.16
 -11  -2  -1    2.00    4.95
 -11  -2  -1    1.16    1.78
 -11  -2  -1    2.35    1.59
  11   2   1   -1.93    5.12
  11   2   1    2.38    1.41
  11   2   1    0.77    5.38
  11   2   1    1.06    5.17
  11   2   1    3.49    1.36
 -12  -2  -1    0.17    2.65
 -12  -2  -1   -0.52    2.39
 -12  -2  -1    0.81    1.70
 -12  -2  -1    2.13    1.99
  12   2   1    0.47    1.76
  12   2   1    1.33    1.68
 -13  -2  -1   14.46    2.01
 -13  -2  -1   17.21    3.06
 -13  -2  -1   19.68    2.97
 -14  -2  -1    7.83    1.89
 -14  -2  -1    5.65    3.01
 -15  -2  -1   34.31    3.91
  10  -3  -1   17.60    5.36
 -10   3   1   26.65    2.96
 -10   3   1   25.50    2.90
 -10   3   1   19.83    1.97
   9  -3  -1  169.91    9.77
  -9   3   1  131.25    5.58
  -9   3   1  153.09    6.22
  -9   3   1  135.22    8.84
  -9   3   1  153.91    8.79
   8  -3  -1   40.19    5.10
  -8   3   1   39.39    5.30
  -8   3   1   43.04    4.93
  -8   3   1   40.68    4.85
   7  -3  -1    0.99    1.60
   7  -3  -1   -0.25    2.84
   7  -3  -1    0.00    1.31
   7  -3  -1    1.51    2.58
  -7   3   1    0.68    2.49
  -7   3   1   -0.10    2.33
  -7   3   1    0.98    2.39
  -7   3   1    0.01    2.28
  -7   3   1   -0.13    2.17
   6  -3  -1    9.86    2.42
   6  -3  -1    6.24    1.49
   6  -3  -1    6.00    1.52
   6  -3  -1    8.27    1.56
   6  -3  -1    6.70    1.29
   6  -3  -1    3.90    2.15
  -6   3   1    7.72    2.34
  -6   3   1    7.30    2.03
  -6   3   1    7.34    2.02
  -6   3   1    6.32    1.83
  -6   3   1    4.85    2.12
   5  -3  -1   19.89    2.29
   5  -3  -1   26.66    2.97
   5  -3  -1   26.10    2.33
   5  -3  -1   25.22    2.28
   5  -3  -1   24.78    2.96
   5  -3  -1   24.67    1.92
  -5   3   1   26.88    3.01
  -5   3   1   25.61    2.73
  -5   3   1   26.75    3.24
  -5   3   1   24.14    2.41
  -5   3   1   24.26    2.80
   4  -3  -1   35.98    2.72
   4  -3  -1   36.65    2.73
   4  -3  -1   39.09    2.76
   4  -3  -1   39.12    2.53
   4  -3  -1   36.32    2.97
   4  -3  -1   43.35    2.36
  -4   3   1   41.91    1.60
  -4   3   1   40.44    1.62
  -4   3   1   38.94    3.05
  -4   3   1   40.40    2.71
  -4   3   1   43.97    3.23
  -4   3   1   38.49    2.39
  -4   3   1   43.89    2.89
   3  -3  -1   74.02    4.13
   3  -3  -1   75.57    3.52
   3  -3  -1   73.36    4.10
   3  -3  -1   73.64    3.56
   3  -3  -1   74.95    3.82
  -3   3   1   73.59    2.60
  -3   3   1   76.74    3.77
  -3   3   1   71.58    3.42
  -3   3   1   75.75    4.00
  -3   3   1   74.61    3.15
  -3   3   1   79.01    3.95
  -3   3   1   71.21    2.61
   2  -3  -1  175.79    6.70
   2  -3  -1  165.26    6.94
   2  -3  -1  169.92    6.59
   2  -3  -1  175.09    6.90
   2  -3  -1  173.74    8.32
   2  -3  -1  189.33    8.38
   2  -3  -1  175.19    7.00
   2  -3  -1  159.90    7.34
  -2   3   1  172.45    7.09
  -2   3   1  181.43    7.06
  -2   3   1  178.02    7.08
  -2   3   1  177.82    7.26
  -2   3   1  159.76    6.68
  -2   3   1  178.12    6.68
  -2   3   1  183.96    7.17
  -2   3   1  173.81    6.67
   1  -3  -1  207.92    9.28
   1  -3  -1  201.07    7.72
   1  -3  -1  195.91    8.21
   1  -3  -1  206.65    7.80
   1  -3  -1  187.88    7.19
   1  -3  -1  201.99    7.76
   1  -3  -1  190.94    9.23
   1  -3  -1  194.96    7.21
  -1   3   1  199.36    7.55
  -1   3   1  194.01    7.65
  -1   3   1  186.36    8.10
  -1   3   1  194.37    9.13
  -1   3   1  185.71    7.67
  -1   3   1  193.75    7.67
  -1   3   1  189.79    7.76
  -1   3   1  198.07    7.53
   0  -3  -1  207.12   10.31
   0  -3  -1  237.66    8.77
   0  -3  -1  217.23    9.23
   0  -3  -1  219.37    8.67
   0  -3  -1  229.28    8.14
   0  -3  -1  220.73   10.47
   0  -3  -1  222.44    8.02
   0   3   1  221.94    8.58
   0   3   1  227.54    9.22
   0   3   1  222.81    8.59
   0   3   1  207.19    8.39
   0   3   1  225.35    8.72
   0   3   1  227.79    8.22
   0   3   1  219.08   10.36
   0   3   1  220.94    8.67
   0   3   1  231.35    8.70
  -1  -3  -1   14.16    1.69
  -1  -3  -1   14.77    1.73
  -1  -3  -1   17.07    1.64
  -1  -3  -1   14.90    1.81
  -1  -3  -1   18.57    1.76
  -1  -3  -1   17.81    1.43
  -1  -3  -1   14.14    1.55
  -1  -3  -1   13.88    1.71
   1   3   1   15.77    1.56
   1   3   1   17.90    1.53
   1   3   1   14.38    2.07
   1   3   1   13.81    1.67
   1   3   1   17.60    1.72
   1   3   1   15.69    1.70
   1   3   1   13.34    1.69
  -2  -3  -1    9.15    1.31
  -2  -3  -1    7.72    1.30
  -2  -3  -1    6.12    1.21
  -2  -3  -1    4.46    1.03
  -2  -3  -1    6.25    1.05
  -2  -3  -1    4.44    1.05
  -2  -3  -1    3.15    1.09
  -2  -3  -1    6.55    1.14
   2   3   1    6.01    1.23
   2   3   1    4.11    1.14
   2   3   1    7.78    1.22
   2   3   1    6.94    1.36
   2   3   1    7.42    1.24
   2   3   1    6.78    1.21
   2   3   1    7.86    1.45
   2   3   1    6.29    1.13
   2   3   1    4.06    1.04
  -3  -3  -1   38.53    2.48
  -3  -3  -1   41.21    2.77
  -3  -3  -1   38.83    2.39
  -3  -3  -1   42.04    2.76
  -3  -3  -1   44.03    2.37
  -3  -3  -1   43.60    2.57
  -3  -3  -1   38.64    1.80
  -3  -3  -1   36.33    2.44
   3   3   1   35.08    2.63
   3   3   1   36.08    2.67
   3   3   1   40.96    2.59
   3   3   1   40.25    3.02
   3   3   1   40.29    2.62
   3   3   1   40.36    1.84
   3   3   1   44.38    2.81
   3   3   1   42.39    3.09
   3   3   1   37.31    2.67
  -4  -3  -1   13.07    1.09
  -4  -3  -1   10.61    1.15
  -4  -3  -1   10.60    1.15
  -4  -3  -1   13.41    1.23
  -4  -3  -1   14.25    1.99
  -4  -3  -1   12.78    1.56
  -4  -3  -1   11.25    1.84
  -4  -3  -1   13.65    1.32
   4   3   1   10.66    0.98
   4   3   1   13.06    1.70
   4   3   1    3.98    1.34
   4   3   1   14.20    1.93
   4   3   1   11.67    0.97
   4   3   1   12.67    2.35
   4   3   1   11.34    1.62
   4   3   1   13.08    2.18
   4   3   1   14.84    1.90
   4   3   1   13.83    1.96
  -5  -3  -1    0.59    1.34
  -5  -3  -1    0.29    0.61
  -5  -3  -1   -0.35    1.71
  -5  -3  -1    0.36    0.67
  -5  -3  -1    0.04    1.56
   5   3   1    0.34    0.52
   5   3   1    0.48    1.59
   5   3   1    0.10    1.54
   5   3   1    1.37    1.42
   5   3   1    1.13    1.69
   5   3   1   -0.26    1.67
   5   3   1   -0.44    0.54
   5   3   1   -0.66    1.26
  -6  -3  -1  150.96    5.09
  -6  -3  -1  149.59    7.60
  -6  -3  -1  152.67    5.06
  -6  -3  -1  147.49    6.54
  -6  -3  -1  158.39    7.57
   6   3   1  154.78    8.13
   6   3   1  161.62    7.75
   6   3   1  141.47    7.14
   6   3   1  157.79    6.85
   6   3   1  156.03    7.58
   6   3   1  152.81    5.32
   6   3   1  154.36    5.10
  -7  -3  -1   57.25    4.21
  -7  -3  -1   61.29    2.47
  -7  -3  -1   70.37    2.51
  -7  -3  -1   72.84    5.40
  -7  -3  -1   66.66    2.54
  -7  -3  -1   64.56    5.07
   7   3   1   66.76    5.36
   7   3   1   67.89    2.73
   7   3   1   77.68    5.12
   7   3   1   71.13    4.33
   7   3   1   71.13    2.64
   7   3   1   77.48    5.51
   7   3   1   63.33    5.16
  -8  -3  -1  102.05    7.16
  -8  -3  -1  110.16    7.13
  -8  -3  -1  105.86    6.17
   8   3   1  111.97    6.83
   8   3   1  104.63    3.90
   8   3   1  104.11    4.07
   8   3   1  113.89    5.96
   8   3   1  112.04    7.37
   8   3   1  105.19    7.08
  -9  -3  -1   29.66    2.56
  -9  -3  -1   30.30    2.64
  -9  -3  -1   34.29    3.52
  -9  -3  -1   40.47    5.27
  -9  -3  -1   30.15    4.54
  -9  -3  -1   31.47    3.40
   9   3   1   27.95    2.12
   9   3   1   30.71    4.29
   9   3   1   32.80    4.61
   9   3   1   28.89    4.79
   9   3   1   30.34    2.02
   9   3   1   25.38    4.61
 -10  -3  -1   12.19    2.38
 -10  -3  -1   17.72    4.45
 -10  -3  -1   12.85    1.77
 -10  -3  -1   13.36    1.88
 -10  -3  -1   18.41    2.49
  10   3   1   15.36    2.10
  10   3   1   16.86    2.16
  10   3   1   16.18    4.88
  10   3   1   13.85    4.98
  10   3   1   15.63    3.79
  10   3   1   14.70    3.41
 -11  -3  -1   27.88    3.07
 -11  -3  -1   26.76    2.91
 -11  -3  -1   31.37    4.14
 -11  -3  -1    2.62    4.88
 -11  -3  -1   32.97    4.12
  11   3   1   25.18    6.60
  11   3   1    2.74    5.28
  11   3   1   28.75    2.58
  11   3   1   16.90    5.82
  11   3   1   30.11    2.74
 -12  -3  -1   14.97    3.12
 -12  -3  -1    9.89    2.09
 -12  -3  -1   12.16    2.64
 -12  -3  -1    8.75    1.96
  12   3   1   11.27    1.90
  12   3   1   10.56    1.95
 -13  -3  -1    6.58    2.13
 -13  -3  -1    2.74    1.83
 -13  -3  -1    5.19    2.80
 -13  -3  -1    5.23    2.96
  13   3   1    2.63    1.81
  13   3   1    3.56    1.90
 -14  -3  -1    0.59    2.97
 -14  -3  -1   -0.11    1.70
  14   3   1    1.21    1.92
 -15  -3  -1    1.82    1.76
 -15  -3  -1    4.51    2.93
 -16  -3  -1    1.73    3.08
 -11   4   1    3.65    1.80
 -11   4   1    4.37    1.97
 -11   4   1    1.74    2.48
  10  -4  -1   77.53    9.11
 -10   4   1  109.08    4.72
 -10   4   1   96.49    4.34
 -10   4   1  106.56    5.51
 -10   4   1   69.70    8.09
   9  -4  -1   19.24    4.82
   9  -4  -1   12.28    2.59
  -9   4   1    1.07    2.12
  -9   4   1   11.39    4.01
  -9   4   1   14.58    1.77
  -9   4   1   17.47    2.43
  -9   4   1   14.37    1.62
   8  -4  -1  288.79   12.00
   8  -4  -1  281.57   13.27
   8  -4  -1  267.64   10.87
   8  -4  -1  276.34   13.00
  -8   4   1  269.79   13.15
  -8   4   1  260.96    9.65
  -8   4   1  272.61    8.85
  -8   4   1  259.73   12.08
  -8   4   1  257.80    9.21
   7  -4  -1   -0.70    2.78
   7  -4  -1    0.65    1.80
   7  -4  -1   -0.30    2.11
  -7   4   1    1.64    2.66
  -7   4   1   -0.04    2.43
  -7   4   1    0.62    2.66
  -7   4   1    0.59    2.75
   6  -4  -1   10.11    1.78
   6  -4  -1   13.13    2.16
   6  -4  -1   11.40    2.55
  -6   4   1    9.99    2.23
  -6   4   1   10.27    2.78
  -6   4   1   13.53    2.67
  -6   4   1    9.43    2.36
   5  -4  -1   -0.89    1.88
   5  -4  -1   -1.03    1.85
   5  -4  -1    0.39    1.33
   5  -4  -1    0.38    1.64
  -5   4   1    0.54    1.80
  -5   4   1   -0.36    1.64
  -5   4   1   -0.12    1.98
  -5   4   1   -0.08    1.79
  -5   4   1   -0.14    0.56
  -5   4   1   -0.03    0.52
  -5   4   1   -1.04    0.54
  -5   4   1    0.42    0.59
  -5   4   1   -0.11    1.32
   4  -4  -1   31.25    3.15
   4  -4  -1   30.00    1.38
   4  -4  -1   31.26    3.04
   4  -4  -1   29.02    2.91
   4  -4  -1   30.42    2.68
   4  -4  -1   29.99    1.35
  -4   4   1   32.66    3.02
  -4   4   1   30.10    2.96
  -4   4   1   31.90    1.58
  -4   4   1   29.76    1.54
  -4   4   1   29.10    3.19
  -4   4   1   27.36    1.95
  -4   4   1   35.27    2.60
   3  -4  -1    0.03    1.15
   3  -4  -1    0.15    1.38
   3  -4  -1    0.32    1.24
   3  -4  -1   -0.68    1.34
   3  -4  -1   -0.02    1.42
   3  -4  -1    0.38    1.25
   3  -4  -1   -0.29    1.10
   3  -4  -1    0.77    0.57
   3  -4  -1   -0.25    1.41
   3  -4  -1    1.05    0.51
  -3   4   1    0.92    0.61
  -3   4   1   -0.27    0.67
  -3   4   1   -1.39    1.29
  -3   4   1   -0.19    1.46
  -3   4   1    1.03    0.58
  -3   4   1    0.37    1.11
  -3   4   1    1.83    1.46
  -3   4   1    0.78    0.64
  -3   4   1    0.21    0.70
   2  -4  -1  150.62    8.00
   2  -4  -1  163.42    6.71
   2  -4  -1  163.93    8.07
   2  -4  -1  137.41    6.70
   2  -4  -1  150.31    5.51
   2  -4  -1  158.60    5.27
   2  -4  -1  151.98    7.14
   2  -4  -1  163.51    6.54
   2  -4  -1  158.93    6.18
   2  -4  -1  153.73    6.76
  -2   4   1  173.92    6.85
  -2   4   1  162.79    5.23
  -2   4   1  155.87    6.82
  -2   4   1  162.37    6.88
  -2   4   1  162.38    6.41
  -2   4   1  161.54    6.44
  -2   4   1  151.49    6.46
  -2   4   1  158.01    5.28
  -2   4   1  153.01    6.80
   1  -4  -1   40.89    2.38
   1  -4  -1   40.69    2.96
   1  -4  -1   38.47    1.88
   1  -4  -1   42.76    2.72
   1  -4  -1   39.91    3.24
   1  -4  -1   39.70    3.18
   1  -4  -1   41.17    3.04
   1  -4  -1   41.37    2.87
   1  -4  -1   45.86    2.79
  -1   4   1   38.22    2.65
  -1   4   1   44.42    2.81
  -1   4   1   40.75    3.09
  -1   4   1   40.52    2.71
  -1   4   1   38.97    2.77
  -1   4   1   42.61    2.64
  -1   4   1   35.55    2.70
  -1   4   1   38.84    3.04
  -1   4   1   38.65    2.60
  -1   4   1   38.04    1.73
  -1   4   1   41.70    2.89
   0  -4  -1  223.26    8.49
   0  -4  -1  233.01    9.22
   0  -4  -1  214.71    8.41
   0  -4  -1  223.71    9.13
   0  -4  -1  221.94   10.87
   0  -4  -1  224.74    9.71
   0   4   1  235.99    9.69
   0   4   1  213.42    8.88
   0   4   1  223.59    9.10
   0   4   1  231.36    9.14
   0   4   1  212.89    8.33
   0   4   1  242.46    7.64
   0   4   1  228.64    9.00
   0   4   1  236.16    9.17
   0   4   1  223.70    8.57
   0   4   1  218.98   10.85
  -1  -4  -1    8.60    1.06
  -1  -4  -1    4.05    0.70
  -1  -4  -1    8.79    1.19
  -1  -4  -1    7.73    1.48
  -1  -4  -1    5.92    1.34
  -1  -4  -1    8.82    1.39
  -1  -4  -1    8.77    1.40
  -1  -4  -1    9.39    1.73
  -1  -4  -1    6.98    1.49
   1   4   1    8.43    1.29
   1   4   1    4.32    1.27
   1   4   1    8.65    1.52
   1   4   1    9.68    1.41
   1   4   1    5.90    1.55
   1   4   1    5.62    1.27
   1   4   1    8.13    1.38
  -2  -4  -1  105.03    4.87
  -2  -4  -1   91.41    5.08
  -2  -4  -1  100.69    3.64
  -2  -4  -1  106.56    4.78
  -2  -4  -1  107.77    4.86
  -2  -4  -1  100.83    4.71
  -2  -4  -1  107.47    5.27
  -2  -4  -1  108.78    5.84
  -2  -4  -1  102.74    5.03
  -2  -4  -1   97.05    4.89
   2   4   1  105.69    5.06
   2   4   1   95.91    5.01
   2   4   1  103.97    4.97
   2   4   1  106.26    5.89
   2   4   1  101.23    3.88
   2   4   1   99.59    5.22
   2   4   1  112.46    4.99
   2   4   1   97.69    4.66
  -3  -4  -1    4.06    1.30
  -3  -4  -1    3.71    1.14
  -3  -4  -1    4.50    1.34
  -3  -4  -1    7.62    1.61
  -3  -4  -1    5.34    1.50
  -3  -4  -1    3.34    1.26
  -3  -4  -1    1.93    1.31
  -3  -4  -1    5.92    0.83
  -3  -4  -1    4.84    0.83
  -3  -4  -1    5.92    1.30
  -3  -4  -1    4.90    1.41
   3   4   1    6.39    1.56
   3   4   1    1.90    1.45
   3   4   1    7.05    1.63
   3   4   1    3.73    1.44
   3   4   1    5.77    0.79
   3   4   1    4.94    1.54
   3   4   1    7.42    1.46
   3   4   1    8.32    1.71
   3   4   1    6.56    1.66
   3   4   1    1.85    1.35
   3   4   1    5.44    0.83
  -4  -4  -1  258.74   10.31
  -4  -4  -1  265.33    9.88
  -4  -4  -1  264.59    8.17
  -4  -4  -1  243.69   10.40
  -4  -4  -1  257.27   10.51
  -4  -4  -1  229.91    9.78
  -4  -4  -1  265.39    8.20
  -4  -4  -1  272.16    9.75
  -4  -4  -1  261.67   10.51
   4   4   1  263.64   10.60
   4   4   1  247.83    8.28
   4   4   1  210.34   10.87
   4   4   1  276.67   10.57
   4   4   1  257.02   10.36
   4   4   1  247.57   10.08
   4   4   1  206.45   10.35
   4   4   1  265.55   12.42
  -5  -4  -1   15.66    2.27
  -5  -4  -1   14.11    1.40
  -5  -4  -1   13.44    2.36
  -5  -4  -1   20.60    2.90
  -5  -4  -1   14.63    1.49
   5   4   1   18.09    2.90
   5   4   1   14.26    1.42
   5   4   1   21.84    2.41
   5   4   1   15.06    1.34
   5   4   1   13.24    2.10
   5   4   1   15.71    2.67
   5   4   1    9.62    2.14
  -6  -4  -1    6.57    0.94
  -6  -4  -1    5.75    2.32
  -6  -4  -1    4.86    2.28
  -6  -4  -1    2.39    0.76
  -6  -4  -1    2.06    1.81
   6   4   1    5.88    2.14
   6   4   1    4.95    2.47
   6   4   1    2.98    2.25
   6   4   1    4.46    0.92
   6   4   1    3.02    0.85
   6   4   1    3.65    1.99
   6   4   1    3.42    1.85
  -7  -4  -1    5.87    0.92
  -7  -4  -1    5.79    2.79
  -7  -4  -1    6.08    0.92
  -7  -4  -1    5.92    2.68
  -7  -4  -1    6.21    2.31
   7   4   1    5.14    1.05
   7   4   1    4.20    2.42
   7   4   1    5.25    2.29
   7   4   1    4.75    2.71
   7   4   1    6.21    0.99
   7   4   1    6.02    2.80
  -8  -4  -1   28.09    2.50
  -8  -4  -1   30.29    2.71
  -8  -4  -1   32.02    4.50
  -8  -4  -1   30.19    4.25
  -8  -4  -1   23.09    3.84
  -8  -4  -1   32.63    1.76
  -8  -4  -1   31.00    3.33
  -8  -4  -1   33.41    1.69
   8   4   1   31.80    2.10
   8   4   1   30.58    4.84
   8   4   1   31.17    4.47
   8   4   1   24.47    3.96
   8   4   1   31.86    4.44
   8   4   1   30.56    2.17
  -9  -4  -1    4.43    3.89
  -9  -4  -1    6.17    1.98
  -9  -4  -1    4.11    1.44
  -9  -4  -1    7.23    2.09
  -9  -4  -1    4.69    3.86
  -9  -4  -1    8.08    1.49
   9   4   1    6.61    4.04
   9   4   1    5.43    1.32
   9   4   1    5.67    1.33
   9   4   1    5.40    4.31
   9   4   1    5.08    3.19
   9   4   1    7.10    3.07
 -10  -4  -1   52.44    7.41
 -10  -4  -1   60.81    3.60
 -10  -4  -1   56.06    3.65
 -10  -4  -1   54.02    4.62
 -10  -4  -1   61.22    4.51
  10   4   1   51.84    6.06
  10   4   1   59.12    8.11
  10   4   1   41.48    6.12
  10   4   1   58.79    3.43
  10   4   1   60.49    8.86
  10   4   1   61.08    3.31
 -11  -4  -1   28.66    3.37
 -11  -4  -1    2.97    5.09
 -11  -4  -1   24.96    2.88
 -11  -4  -1   27.63    3.05
 -11  -4  -1   25.46    3.14
  11   4   1   26.01    3.02
  11   4   1    2.06    5.84
  11   4   1   31.49    2.92
 -12  -4  -1  104.96    6.34
 -12  -4  -1   97.78    4.88
 -12  -4  -1   96.48    5.80
 -12  -4  -1  102.36    5.39
  12   4   1   99.46    4.92
  12   4   1   98.97    4.98
 -13  -4  -1   26.06    3.17
 -13  -4  -1   29.68    3.24
 -13  -4  -1   29.07    3.62
 -13  -4  -1   30.82    3.64
  13   4   1   21.89    2.41
  13   4   1   26.82    3.23
 -14  -4  -1   16.98    2.17
 -14  -4  -1   21.55    3.38
 -14  -4  -1   12.56    2.42
 -15  -4  -1    0.36    2.92
 -15  -4  -1    1.61    1.67
 -12   5   1   -0.47    2.66
 -12   5   1    0.59    1.99
 -11   5   1    1.96    1.79
 -11   5   1    1.26    1.91
 -11   5   1    0.10    2.53
  10  -5  -1    2.50    5.31
  10  -5  -1    0.60    1.43
  10  -5  -1    0.29    1.47
 -10   5   1    2.70    1.65
 -10   5   1    2.59    2.34
 -10   5   1    0.74    4.77
 -10   5   1    1.25    1.74
   9  -5  -1   63.88    5.08
   9  -5  -1   70.53    3.12
   9  -5  -1   69.18    8.98
   9  -5  -1   71.08    2.99
   9  -5  -1   61.25    5.99
  -9   5   1   68.30    3.83
  -9   5   1   37.84    4.30
  -9   5   1   65.66    3.50
  -9   5   1   65.91    4.61
  -9   5   1   69.46    7.80
   8  -5  -1    8.33    1.09
   8  -5  -1    7.87    2.70
   8  -5  -1    6.68    2.98
   8  -5  -1    7.34    1.10
   8  -5  -1    8.85    3.89
   8  -5  -1   10.98    4.36
  -8   5   1   10.01    3.55
  -8   5   1    7.91    1.51
  -8   5   1    2.29    1.93
  -8   5   1    8.70    2.12
  -8   5   1    8.00    3.84
  -8   5   1   11.60    1.52
   7  -5  -1  202.94    9.92
   7  -5  -1  209.21   11.15
   7  -5  -1  214.34    9.38
   7  -5  -1  207.38    6.92
   7  -5  -1  207.07    7.26
   7  -5  -1  220.14   10.93
  -7   5   1  205.18   10.68
  -7   5   1  196.07    9.96
   6  -5  -1    9.45    1.00
   6  -5  -1    9.87    1.31
   6  -5  -1   10.79    2.79
   6  -5  -1   11.25    2.24
   6  -5  -1    6.75    2.52
  -6   5   1    8.75    2.61
  -6   5   1    9.26    1.08
  -6   5   1    9.97    1.10
  -6   5   1    8.66    2.99
  -6   5   1    7.46    0.80
  -6   5   1   10.51    2.84
   5  -5  -1   73.71    2.83
   5  -5  -1   72.01    2.95
   5  -5  -1   80.38    5.05
  -5   5   1   73.90    5.13
  -5   5   1   71.43    5.27
  -5   5   1   72.82    4.43
  -5   5   1   71.51    5.38
  -5   5   1   74.19    2.85
   4  -5  -1   23.60    3.07
   4  -5  -1   26.75    2.78
   4  -5  -1   24.11    3.31
   4  -5  -1   23.57    1.47
   4  -5  -1   20.08    2.62
   4  -5  -1   21.59    1.46
  -4   5   1   21.62    2.68
  -4   5   1   23.54    3.17
  -4   5   1   22.38    3.24
  -4   5   1   20.27    1.53
  -4   5   1   22.73    1.54
  -4   5   1   20.71    2.76
   3  -5  -1   40.90    2.08
   3  -5  -1   42.15    3.22
   3  -5  -1   41.47    3.31
   3  -5  -1   44.87    3.94
   3  -5  -1   42.34    2.00
   3  -5  -1   41.38    2.83
  -3   5   1   47.13    2.13
  -3   5   1   42.73    2.98
  -3   5   1   38.95    3.36
  -3   5   1   44.32    3.44
  -3   5   1   35.40    2.53
  -3   5   1   44.30    3.62
  -3   5   1   39.62    2.58
  -3   5   1   41.86    2.58
  -3   5   1   44.49    2.79
  -3   5   1   42.16    2.09
   2  -5  -1   25.46    1.65
   2  -5  -1   32.49    3.27
   2  -5  -1   32.75    3.38
   2  -5  -1   27.96    2.35
   2  -5  -1   28.09    1.70
   2  -5  -1   31.77    2.92
   2  -5  -1   30.50    2.87
   2  -5  -1   29.96    3.19
  -2   5   1   28.87    2.49
  -2   5   1   27.58    2.56
  -2   5   1   28.27    1.73
  -2   5   1   30.15    3.09
  -2   5   1   30.17    2.62
  -2   5   1   30.93    2.89
  -2   5   1   31.68    2.81
  -2   5   1   29.18    1.81
  -2   5   1   29.12    2.66
  -2   5   1   28.52    2.73
   1  -5  -1    0.40    1.67
   1  -5  -1    3.95    1.50
   1  -5  -1    0.93    1.49
   1  -5  -1    1.24    1.40
   1  -5  -1    2.64    0.76
   1  -5  -1    0.11    1.41
   1  -5  -1    0.40    1.49
   1  -5  -1    2.82    0.78
   1  -5  -1    2.94    1.25
  -1   5   1    1.99    1.30
  -1   5   1    1.44    0.92
  -1   5   1    1.29    1.70
  -1   5   1    1.54    1.32
  -1   5   1    1.29    1.49
  -1   5   1    2.99    1.40
  -1   5   1    2.46    0.70
  -1   5   1    1.76    1.23
  -1   5   1    0.55    1.14
  -1   5   1    1.56    1.40
  -1   5   1    2.31    0.64
  -1   5   1    1.89    1.25
  -1   5   1    1.58    0.73
  -1   5   1    0.66    1.59
  -1   5   1    2.40    0.79
   0  -5  -1    3.21    1.31
   0  -5  -1    1.33    1.18
   0  -5  -1    2.25    0.78
   0  -5  -1    2.25    1.63
   0  -5  -1    0.76    1.54
   0  -5  -1    2.03    1.46
   0  -5  -1    2.60    0.83
   0  -5  -1    1.55    1.44
   0  -5  -1    3.17    1.50
   0   5   1    1.75    0.74
   0   5   1    2.10    1.62
   0   5   1    2.89    0.72
   0   5   1    1.98    0.82
   0   5   1    0.13    1.35
   0   5   1    3.16    1.55
   0   5   1    3.68    1.47
   0   5   1    1.17    1.33
   0   5   1    2.56    1.06
   0   5   1    6.57    1.81
   0   5   1    3.25    1.30
  -1  -5  -1   26.20    3.11
  -1  -5  -1   28.74    3.09
  -1  -5  -1   28.22    1.84
  -1  -5  -1   29.15    2.26
  -1  -5  -1   35.77    2.92
  -1  -5  -1   33.01    2.64
  -1  -5  -1   32.68    3.10
  -1  -5  -1   28.91    1.71
  -1  -5  -1   31.98    3.29
   1   5   1   32.84    2.60
   1   5   1   34.76    3.01
   1   5   1   28.86    1.80
   1   5   1   25.87    2.84
   1   5   1   30.19    3.30
   1   5   1   32.82    2.37
   1   5   1   30.86    2.95
   1   5   1   31.10    1.82
   1   5   1   28.95    2.70
   1   5   1   32.10    2.97
  -2  -5  -1   29.57    1.70
  -2  -5  -1   30.55    2.14
  -2  -5  -1   34.03    3.18
  -2  -5  -1   25.64    3.23
  -2  -5  -1   27.13    3.02
  -2  -5  -1   34.01    2.75
  -2  -5  -1   26.06    1.88
  -2  -5  -1   31.75    1.66
  -2  -5  -1   35.34    2.89
  -2  -5  -1   31.37    1.96
  -2  -5  -1   31.51    2.91
   2   5   1   23.97    3.06
   2   5   1   32.48    1.85
   2   5   1   32.31    2.88
   2   5   1   30.09    2.57
   2   5   1   31.41    3.12
   2   5   1   29.39    3.02
   2   5   1   30.21    1.77
   2   5   1   32.67    1.89
   2   5   1   32.29    2.91
  -3  -5  -1  167.85    5.49
  -3  -5  -1  169.61    7.38
  -3  -5  -1  156.11    5.67
  -3  -5  -1  178.52    7.87
  -3  -5  -1  164.62    7.28
  -3  -5  -1  167.37    7.24
  -3  -5  -1  153.76    5.56
  -3  -5  -1  163.77    5.73
  -3  -5  -1  163.18    7.24
   3   5   1  168.17    8.94
   3   5   1  163.54    5.98
   3   5   1  145.99    7.91
   3   5   1  166.24    5.77
   3   5   1  159.00    7.66
   3   5   1  180.20    7.69
   3   5   1  166.67    7.48
   3   5   1  156.40    7.01
   3   5   1  165.93    7.60
  -4  -5  -1   33.80    3.29
  -4  -5  -1   35.75    2.12
  -4  -5  -1   31.85    3.11
  -4  -5  -1   27.18    2.92
  -4  -5  -1   28.83    2.78
  -4  -5  -1   35.61    3.41
  -4  -5  -1   31.65    2.01
  -4  -5  -1   34.50    3.43
   4   5   1   31.13    3.73
   4   5   1   30.70    3.34
   4   5   1   31.03    3.30
   4   5   1   34.72    1.93
   4   5   1   29.42    3.01
   4   5   1   31.21    1.96
  -5  -5  -1  221.16   10.26
  -5  -5  -1  235.03    9.27
  -5  -5  -1  240.16    9.64
  -5  -5  -1  235.52    7.80
  -5  -5  -1  226.33   10.12
  -5  -5  -1  229.66    7.76
  -5  -5  -1  211.09    9.74
  -5  -5  -1  243.65    9.95
   5   5   1  236.43    9.77
   5   5   1  251.61   10.64
   5   5   1  221.50    8.22
   5   5   1  222.65    7.87
   5   5   1  241.31   10.25
   5   5   1  237.87   10.55
   5   5   1  238.82   12.22
  -6  -5  -1    0.15    2.46
  -6  -5  -1    0.26    0.94
  -6  -5  -1   -1.62    2.50
  -6  -5  -1    0.33    0.84
  -6  -5  -1    0.75    2.26
   6   5   1    0.36    2.39
   6   5   1    0.28    2.61
   6   5   1   -0.93    2.08
   6   5   1   -0.70    2.47
   6   5   1   -0.24    0.94
   6   5   1    0.10    0.95
  -7  -5  -1   21.49    3.03
  -7  -5  -1   14.59    3.41
  -7  -5  -1   14.43    3.21
  -7  -5  -1   20.15    1.79
  -7  -5  -1   18.59    1.83
   7   5   1   17.51    3.44
   7   5   1   19.23    1.98
   7   5   1   20.00    1.95
   7   5   1   28.65    3.42
   7   5   1   18.26    3.70
   7   5   1   17.28    3.48
  -8  -5  -1    0.58    1.30
  -8  -5  -1   -0.46    1.82
  -8  -5  -1   -0.06    0.98
  -8  -5  -1    0.64    1.85
  -8  -5  -1    1.08    3.52
  -8  -5  -1   -0.95    1.38
  -8  -5  -1   -0.43    3.34
  -8  -5  -1    0.56    1.02
   8   5   1    0.19    3.76
   8   5   1    2.72    3.20
   8   5   1    0.62    3.76
   8   5   1   -0.06    1.22
   8   5   1    1.45    1.17
   8   5   1   -0.03    2.93
  -9  -5  -1   -0.07    1.47
  -9  -5  -1    1.20    2.10
  -9  -5  -1    0.59    1.44
  -9  -5  -1    2.02    2.14
  -9  -5  -1    2.91    4.22
   9   5   1   -0.71    1.40
   9   5   1    0.37    3.44
   9   5   1    0.00    3.68
   9   5   1   -0.17    4.31
   9   5   1    0.19    4.43
   9   5   1    0.59    4.73
   9   5   1    0.00    1.43
 -10  -5  -1   -0.89    4.93
 -10  -5  -1    0.21    1.59
 -10  -5  -1    0.90    2.29
 -10  -5  -1   -0.64    2.33
 -10  -5  -1   -0.50    1.54
  10   5   1   -0.41    5.38
  10   5   1   -0.33    1.67
  10   5   1    2.75    5.52
  10   5   1   -0.33    5.03
  10   5   1    0.07    1.64
 -11  -5  -1   31.01    3.36
 -11  -5  -1   27.91    3.37
 -11  -5  -1   35.09    3.30
 -11  -5  -1   28.10    3.49
  11   5   1   29.10    3.32
  11   5   1   31.54    3.32
 -12  -5  -1    3.89    2.70
 -12  -5  -1    2.45    2.03
 -12  -5  -1    3.20    1.80
 -12  -5  -1    2.96    2.67
  12   5   1    2.53    2.19
  12   5   1    3.11    2.16
 -13  -5  -1  132.89    5.60
 -13  -5  -1  120.37    6.66
 -13  -5  -1  127.31    6.22
 -13  -5  -1  144.42    7.32
  13   5   1  118.47    5.88
  13   5   1  126.75    5.84
 -14  -5  -1    0.54    2.13
 -14  -5  -1    3.54    2.93
 -14  -5  -1    1.13    1.81
 -15  -5  -1   33.33    3.63
 -15  -5  -1   31.24    3.60
 -15  -5  -1   27.38    2.98
 -13   6   1   23.99    3.14
 -13   6   1   22.71    2.56
  12  -6  -1    4.10    1.90
 -12   6   1    5.95    2.04
 -12   6   1    9.13    2.74
 -12   6   1   10.23    2.10
  11  -6  -1   22.58    3.00
  11  -6  -1   19.35    2.29
 -11   6   1   18.89    3.09
 -11   6   1   17.82    2.26
 -11   6   1   18.85    2.37
  10  -6  -1   -0.08    1.66
  10  -6  -1    1.89    1.78
 -10   6   1    1.21    2.40
 -10   6   1    1.78    1.73
 -10   6   1    2.46    1.83
   9  -6  -1   -0.99    5.46
   9  -6  -1   -0.29    1.54
   9  -6  -1   -0.54    1.49
  -9   6   1    1.48    2.23
  -9   6   1    1.33    1.64
  -9   6   1   -1.65    4.80
  -9   6   1    0.74    2.43
  -9   6   1   -0.70    1.63
   8  -6  -1    4.60    3.18
   8  -6  -1    6.60    1.32
   8  -6  -1    6.76    3.72
   8  -6  -1    4.68    4.97
   8  -6  -1    7.09    4.25
   8  -6  -1    7.13    1.46
  -8   6   1    6.03    1.57
  -8   6   1    4.62    2.18
  -8   6   1    5.78    1.58
  -8   6   1    1.67    4.28
  -8   6   1    3.80    4.08
  -8   6   1    4.42    2.09
   7  -6  -1   28.01    2.08
   7  -6  -1   24.59    3.43
   7  -6  -1   31.00    5.31
   7  -6  -1   26.85    2.20
   7  -6  -1   27.56    4.17
   7  -6  -1   26.81    4.08
  -7   6   1   18.13    2.29
  -7   6   1   28.46    2.63
  -7   6   1   26.93    3.38
  -7   6   1   36.08    5.04
  -7   6   1   29.30    2.50
  -7   6   1   22.93    3.93
   6  -6  -1   70.62    3.08
   6  -6  -1   64.71    6.21
   6  -6  -1   61.55    5.56
   6  -6  -1   74.70    5.46
   6  -6  -1   72.53    3.32
   6  -6  -1   79.40    6.80
  -6   6   1   71.73    2.91
  -6   6   1   69.55    6.26
  -6   6   1   71.67    5.71
  -6   6   1   71.84    2.90
   5  -6  -1   66.26    5.10
   5  -6  -1   61.12    2.96
   5  -6  -1   61.76    4.79
   5  -6  -1   61.07    5.50
   5  -6  -1   60.91    2.75
  -5   6   1   64.90    5.36
  -5   6   1   54.79    5.16
  -5   6   1   63.17    2.75
   4  -6  -1  101.04    5.73
   4  -6  -1   93.53    3.80
   4  -6  -1  103.20    6.73
   4  -6  -1   98.74    4.02
   4  -6  -1  103.19    5.85
  -4   6   1   88.20    5.99
  -4   6   1   99.84    3.78
  -4   6   1   96.24    3.80
  -4   6   1   96.64    6.07
  -4   6   1   91.06    5.17
   3  -6  -1  122.76    5.53
   3  -6  -1  127.37    6.55
   3  -6  -1  121.94    4.80
   3  -6  -1  128.63    7.72
   3  -6  -1  119.38    4.59
   3  -6  -1  134.36    6.51
  -3   6   1  117.93    5.99
  -3   6   1  122.69    6.02
  -3   6   1  125.49    4.63
  -3   6   1  127.33    5.70
  -3   6   1  119.32    4.54
  -3   6   1  134.48    6.74
  -3   6   1  118.70    6.94
  -3   6   1  130.78    6.19
   2  -6  -1  289.18    9.56
   2  -6  -1  293.92   14.44
   2  -6  -1  289.84   10.02
   2  -6  -1  285.17   11.31
   2  -6  -1  267.39   10.71
   2  -6  -1  290.51   12.03
  -2   6   1  288.71   12.02
  -2   6   1  284.29   12.34
  -2   6   1  291.87   11.61
  -2   6   1  282.63    9.31
  -2   6   1  296.02   12.18
  -2   6   1  289.56    9.43
  -2   6   1  273.59   11.74
   1  -6  -1    7.09    1.58
   1  -6  -1    7.99    2.18
   1  -6  -1    9.41    1.12
   1  -6  -1    7.54    1.10
   1  -6  -1    9.14    1.18
   1  -6  -1    9.11    2.13
   1  -6  -1   10.24    1.99
   1  -6  -1   10.13    2.02
   1  -6  -1    8.22    1.06
   1  -6  -1    9.35    1.97
   1  -6  -1    9.93    2.33
  -1   6   1    9.18    2.23
  -1   6   1   11.64    2.49
  -1   6   1    0.42    1.61
  -1   6   1    9.66    1.14
  -1   6   1    8.55    1.09
  -1   6   1    7.86    1.11
  -1   6   1    6.27    1.87
  -1   6   1    8.13    2.21
  -1   6   1    7.88    1.76
  -1   6   1    6.77    1.26
  -1   6   1   10.21    1.93
  -1   6   1   12.15    1.98
  -1   6   1    0.66    2.02
  -1   6   1    8.96    1.25
   0  -6  -1   41.98    3.79
   0  -6  -1   34.61    2.10
   0  -6  -1   34.89    2.06
   0  -6  -1   34.55    3.56
   0  -6  -1   37.23    3.40
   0  -6  -1   32.68    2.12
   0  -6  -1   34.65    2.13
   0  -6  -1   32.32    3.86
   0  -6  -1   39.09    3.11
   0  -6  -1   33.45    3.94
   0  -6  -1   39.56    3.06
   0   6   1   34.93    2.16
   0   6   1   33.20    3.34
   0   6   1   35.02    2.61
   0   6   1   39.21    3.96
   0   6   1   36.92    3.43
   0   6   1   36.38    3.10
   0   6   1   36.62    2.00
   0   6   1   36.85    3.44
   0   6   1   38.69    3.40
   0   6   1   37.03    3.86
   0   6   1   35.26    1.96
   0   6   1   30.25    2.17
  -1  -6  -1   17.51    2.85
  -1  -6  -1   12.68    1.59
  -1  -6  -1   15.62    2.09
  -1  -6  -1   13.19    2.36
  -1  -6  -1   10.90    2.24
  -1  -6  -1   15.12    2.34
  -1  -6  -1   13.52    1.41
  -1  -6  -1   14.69    2.38
  -1  -6  -1   10.60    1.75
   1   6   1   13.21    2.32
   1   6   1   11.66    1.73
   1   6   1   14.31    1.52
   1   6   1   16.51    2.33
   1   6   1   12.66    2.54
   1   6   1   15.08    2.53
   1   6   1   16.11    2.17
   1   6   1   18.08    2.46
   1   6   1   13.87    1.53
   1   6   1   13.09    2.21
  -2  -6  -1   20.72    3.65
  -2  -6  -1   28.54    1.74
  -2  -6  -1   29.03    3.34
  -2  -6  -1   27.26    3.03
  -2  -6  -1   24.64    3.53
  -2  -6  -1   27.31    2.06
  -2  -6  -1   21.20    2.47
  -2  -6  -1   26.80    2.03
  -2  -6  -1   29.91    3.33
  -2  -6  -1   28.03    3.52
  -2  -6  -1   27.15    1.78
   2   6   1   33.70    3.46
   2   6   1   23.70    3.53
   2   6   1   25.29    3.94
   2   6   1   25.94    1.88
   2   6   1   23.35    1.89
   2   6   1   28.96    3.21
   2   6   1   26.61    2.86
   2   6   1   25.12    2.85
   2   6   1   33.58    3.34
   2   6   1   27.47    1.83
   2   6   1   30.00    1.96
   2   6   1   25.95    3.53
  -3  -6  -1   28.22    3.09
  -3  -6  -1   27.70    3.58
  -3  -6  -1   30.48    3.29
  -3  -6  -1   25.75    2.17
  -3  -6  -1   26.47    1.53
  -3  -6  -1   28.82    2.10
  -3  -6  -1   26.64    3.57
  -3  -6  -1   27.94    1.68
   3   6   1   25.45    3.38
   3   6   1   23.49    1.94
   3   6   1   26.31    1.95
   3   6   1   30.26    3.54
   3   6   1   29.39    3.98
   3   6   1   28.04    3.09
   3   6   1   23.07    2.81
   3   6   1   26.35    1.93
   3   6   1   24.35    3.87
   3   6   1   25.62    1.88
   3   6   1   25.39    3.93
   3   6   1   24.16    3.43
  -4  -6  -1  137.75    6.98
  -4  -6  -1  130.59    7.02
  -4  -6  -1  129.82    6.72
  -4  -6  -1  133.99    5.19
  -4  -6  -1  143.20    5.23
  -4  -6  -1  134.76    7.16
   4   6   1  141.79    8.61
   4   6   1  134.08    7.42
   4   6   1  129.80    6.56
   4   6   1  151.12    7.57
   4   6   1  139.00    5.40
   4   6   1  137.73    7.20
   4   6   1  147.21    5.25
  -5  -6  -1   81.04    5.12
  -5  -6  -1   87.61    5.79
  -5  -6  -1   81.26    5.59
  -5  -6  -1   81.88    3.65
  -5  -6  -1   78.79    4.79
  -5  -6  -1   84.02    3.58
   5   6   1   83.89    3.70
   5   6   1   85.62    6.03
   5   6   1   81.88    5.91
   5   6   1   82.87    5.65
   5   6   1   78.34    3.53
   5   6   1   71.78    6.31
  -6  -6  -1  211.32    7.22
  -6  -6  -1  205.64    7.22
  -6  -6  -1  193.41   10.00
  -6  -6  -1  210.69    9.62
   6   6   1  210.62    7.37
   6   6   1  216.14   10.05
   6   6   1  199.70   11.77
   6   6   1  207.12    7.64
   6   6   1  198.92   10.29
   6   6   1  179.36   10.10
  -7  -6  -1   13.21    3.71
  -7  -6  -1    8.75    1.46
  -7  -6  -1   10.11    1.58
  -7  -6  -1   12.42    2.22
  -7  -6  -1    9.59    1.34
  -7  -6  -1   13.91    3.45
  -7  -6  -1   11.47    1.37
  -7  -6  -1   14.94    2.24
   7   6   1   13.56    3.84
   7   6   1   11.25    3.61
   7   6   1   16.64    4.13
   7   6   1    9.29    1.38
   7   6   1   14.64    3.34
   7   6   1   11.89    1.50
   7   6   1    5.77    3.55
  -8  -6  -1   32.23    4.66
  -8  -6  -1   24.44    2.71
  -8  -6  -1   29.94    2.28
  -8  -6  -1   29.26    2.32
  -8  -6  -1   29.76    3.73
  -8  -6  -1   29.21    3.57
  -8  -6  -1   29.30    2.69
   8   6   1   17.50    4.66
   8   6   1   28.57    4.25
   8   6   1   18.59    4.34
   8   6   1   30.44    2.56
   8   6   1   29.99    5.23
   8   6   1   31.80    5.08
  -9  -6  -1    8.31    1.83
  -9  -6  -1    7.50    2.41
  -9  -6  -1    7.04    2.23
  -9  -6  -1   13.97    1.50
  -9  -6  -1   12.25    1.46
  -9  -6  -1    7.59    4.89
  -9  -6  -1    9.13    1.74
   9   6   1    6.83    4.84
   9   6   1    6.21    4.98
   9   6   1   12.74    1.91
   9   6   1   12.87    5.04
   9   6   1    9.43    4.25
   9   6   1    8.77    1.81
 -10  -6  -1    4.56    1.65
 -10  -6  -1    5.91    2.45
 -10  -6  -1    3.88    5.64
 -10  -6  -1    4.34    2.41
 -10  -6  -1    7.48    1.86
  10   6   1    1.74    6.40
  10   6   1    8.02    2.07
  10   6   1    7.00    1.97
  10   6   1    3.08    5.60
 -11  -6  -1   -0.78    2.63
 -11  -6  -1    1.86    1.72
 -11  -6  -1    4.40    2.00
 -11  -6  -1   -1.29    2.54
  11   6   1    2.45    2.11
  11   6   1    1.94    2.12
 -12  -6  -1   20.30    3.21
 -12  -6  -1   19.48    2.29
 -12  -6  -1   22.33    3.27
 -12  -6  -1   24.77    2.80
  12   6   1   20.64    2.79
  12   6   1   20.03    2.75
 -13  -6  -1   16.31    2.97
 -13  -6  -1   12.11    2.10
 -13  -6  -1   10.20    3.10
 -13  -6  -1   10.04    2.31
  13   6   1    8.85    2.64
 -14  -6  -1   62.24    3.91
 -14  -6  -1   60.52    5.12
 -14  -6  -1   75.16    5.53
 -14  -6  -1   64.73    4.45
 -15  -6  -1   14.22    2.93
 -15  -6  -1   12.86    2.17
 -15  -6  -1    9.51    1.94
 -14   7   1    1.28    1.99
 -14   7   1    8.78    2.44
 -13   7   1   10.72    2.75
 -13   7   1   10.82    2.19
  12  -7  -1   23.16    3.25
 -12   7   1   44.80    3.42
 -12   7   1   44.75    4.85
 -12   7   1   47.83    3.76
  11  -7  -1   12.86    2.21
 -11   7   1   12.19    2.21
 -11   7   1   11.45    2.84
 -11   7   1   13.01    2.13
  10  -7  -1   59.90    4.22
  10  -7  -1   69.14    4.05
 -10   7   1   67.59    4.18
 -10   7   1   65.88    5.00
 -10   7   1   63.38    4.05
   9  -7  -1   25.55    3.08
   9  -7  -1   13.17    7.26
   9  -7  -1   28.93    2.97
  -9   7   1   23.46    3.02
  -9   7   1   22.63    2.96
  -9   7   1   20.68    2.73
  -9   7   1   22.01    2.31
  -9   7   1   17.65    6.11
   8  -7  -1    0.11    4.68
   8  -7  -1   -1.90    5.41
   8  -7  -1    1.34    1.57
   8  -7  -1    1.42    4.08
   8  -7  -1    2.96    1.54
  -8   7   1    0.59    1.54
  -8   7   1    3.12    2.20
  -8   7   1    0.43    4.50
  -8   7   1    1.42    1.55
  -8   7   1    0.18    2.25
   7  -7  -1    0.44    1.37
   7  -7  -1    1.24    1.37
   7  -7  -1    0.82    4.09
   7  -7  -1    2.57    3.40
   7  -7  -1    2.06    4.88
   7  -7  -1   -0.64    4.00
  -7   7   1   -0.43    2.08
  -7   7   1   -0.06    2.12
  -7   7   1    1.12    2.13
  -7   7   1    2.91    4.24
  -7   7   1    0.93    0.93
  -7   7   1    1.07    0.92
  -7   7   1    1.93    4.08
  -7   7   1    2.30    1.44
  -7   7   1    1.22    1.50
   6  -7  -1   59.95    5.89
   6  -7  -1   64.89    3.13
   6  -7  -1   57.41    6.68
   6  -7  -1   60.31    6.79
   6  -7  -1   55.00    6.23
   6  -7  -1   65.36    3.29
  -6   7   1   56.53    3.28
  -6   7   1   52.83    6.22
  -6   7   1   57.79    6.26
  -6   7   1   54.86    2.77
  -6   7   1   59.66    2.80
  -6   7   1   57.61    3.24
  -6   7   1   52.49    4.20
   5  -7  -1   30.95    3.92
   5  -7  -1   26.37    2.23
   5  -7  -1   27.30    2.28
   5  -7  -1   23.65    4.14
   5  -7  -1   27.40    3.74
   5  -7  -1   21.50    3.91
  -5   7   1   27.14    2.07
  -5   7   1   23.07    3.74
  -5   7   1   22.59    4.08
   4  -7  -1   90.49    7.03
   4  -7  -1   82.78    6.03
   4  -7  -1   81.91    6.01
   4  -7  -1   85.69    3.73
   4  -7  -1   80.33    6.37
   4  -7  -1   87.33    3.89
  -4   7   1   83.79    3.61
  -4   7   1   83.31    6.80
  -4   7   1   90.49    3.76
   3  -7  -1   52.15    4.83
   3  -7  -1   44.22    5.34
   3  -7  -1   51.33    2.77
   3  -7  -1   50.94    4.53
   3  -7  -1   45.24    2.63
   3  -7  -1   49.32    4.69
  -3   7   1   48.36    3.91
  -3   7   1   47.29    2.57
  -3   7   1   46.13    4.34
  -3   7   1   42.33    5.35
  -3   7   1   46.99    3.94
  -3   7   1   45.45    2.61
  -3   7   1   56.58    4.82
   2  -7  -1  238.52   12.71
   2  -7  -1  226.64   10.33
   2  -7  -1  237.85   10.76
   2  -7  -1  234.33   10.19
   2  -7  -1  234.30    8.09
  -2   7   1  235.80   10.74
  -2   7   1  241.13   10.80
  -2   7   1  220.57    7.95
  -2   7   1  221.12   10.04
  -2   7   1  231.25    7.93
  -2   7   1  209.91   10.25
  -2   7   1  253.57   10.66
   1  -7  -1  103.65    4.37
   1  -7  -1  104.29    4.52
   1  -7  -1  103.46    5.36
   1  -7  -1  103.33    4.49
   1  -7  -1  103.12    6.74
   1  -7  -1  109.37    7.19
   1  -7  -1  108.71    7.52
   1  -7  -1  120.33    6.29
   1  -7  -1  108.78    6.53
   1  -7  -1  108.15    5.87
   1  -7  -1  105.24    4.52
  -1   7   1  107.38    4.12
  -1   7   1  111.77    6.07
  -1   7   1  114.42    6.51
  -1   7   1  108.95    4.05
  -1   7   1  108.53    6.27
  -1   7   1  116.73    6.62
  -1   7   1  108.86    4.42
  -1   7   1  116.10    4.44
  -1   7   1  106.22    6.02
   0  -7  -1   88.29    6.77
   0  -7  -1   92.79    5.03
   0  -7  -1   91.69    5.35
   0  -7  -1   84.62    6.25
   0  -7  -1  100.08    6.06
   0  -7  -1   98.97    4.17
   0  -7  -1   96.95    5.75
   0  -7  -1   95.64    4.01
   0  -7  -1   93.87    4.04
   0  -7  -1  105.27    6.17
   0   7   1   87.65    5.90
   0   7   1   90.07    5.86
   0   7   1   91.65    3.97
   0   7   1   95.82    5.82
   0   7   1  100.02    6.01
   0   7   1   90.80    4.83
   0   7   1   97.48    3.83
   0   7   1   92.73    3.86
   0   7   1   99.03    5.85
   0   7   1  100.37    5.48
   0   7   1   96.24    4.10
  -1  -7  -1    1.31    1.81
  -1  -7  -1    2.61    1.03
  -1  -7  -1   -0.11    2.45
  -1  -7  -1    0.30    1.20
  -1  -7  -1    0.11    1.04
  -1  -7  -1    1.87    0.93
  -1  -7  -1    2.41    2.24
  -1  -7  -1    0.28    0.94
  -1  -7  -1    0.18    1.90
  -1  -7  -1    0.75    2.40
  -1  -7  -1    0.31    1.12
  -1  -7  -1   -0.62    2.35
  -1  -7  -1    1.11    2.02
   1   7   1    0.26    1.01
   1   7   1    0.21    1.11
   1   7   1    0.28    2.41
   1   7   1   -0.15    1.05
   1   7   1    0.18    0.90
   1   7   1    0.51    2.21
   1   7   1    0.33    0.91
   1   7   1    1.56    1.82
   1   7   1    0.39    0.98
   1   7   1   -0.94    2.49
   1   7   1   -0.47    2.19
   1   7   1    0.03    2.22
   1   7   1    0.56    2.00
   1   7   1    0.75    1.71
  -2  -7  -1   -0.11    0.93
  -2  -7  -1    0.65    1.98
  -2  -7  -1    0.37    1.88
  -2  -7  -1    1.12    2.43
  -2  -7  -1   -0.14    2.16
  -2  -7  -1    1.72    1.09
  -2  -7  -1    0.20    0.85
  -2  -7  -1    1.03    1.17
  -2  -7  -1   -0.49    2.19
   2   7   1    0.20    1.00
   2   7   1   -0.15    1.84
   2   7   1    0.09    2.37
   2   7   1   -0.54    2.29
   2   7   1    0.14    0.99
   2   7   1    1.33    2.43
   2   7   1    0.75    1.09
   2   7   1    0.56    1.89
   2   7   1   -0.08    2.51
   2   7   1    0.94    2.19
   2   7   1    0.34    2.28
   2   7   1    0.69    0.99
  -3  -7  -1    3.91    2.47
  -3  -7  -1    6.42    2.43
  -3  -7  -1    2.74    0.97
  -3  -7  -1    4.11    1.38
  -3  -7  -1    3.90    2.24
  -3  -7  -1    5.20    1.31
  -3  -7  -1    6.09    2.24
  -3  -7  -1    3.47    0.88
   3   7   1    2.13    2.20
   3   7   1    4.92    2.44
   3   7   1    2.76    1.22
   3   7   1    3.29    1.19
   3   7   1    0.65    2.69
   3   7   1    3.65    1.11
   3   7   1    2.24    2.38
   3   7   1    4.39    2.00
   3   7   1    3.82    1.18
   3   7   1    4.78    2.51
  -4  -7  -1   27.35    3.98
  -4  -7  -1   23.72    3.30
  -4  -7  -1   25.54    2.39
  -4  -7  -1   26.52    2.44
  -4  -7  -1   23.19    3.50
  -4  -7  -1   24.92    3.97
   4   7   1   26.48    2.38
   4   7   1   26.44    4.08
   4   7   1   25.54    2.21
   4   7   1   31.47    3.69
   4   7   1   30.07    5.23
   4   7   1   28.07    2.44
   4   7   1   33.19    4.08
   4   7   1   27.49    2.18
  -5  -7  -1    9.63    3.03
  -5  -7  -1    9.47    3.33
  -5  -7  -1    7.67    1.31
  -5  -7  -1   11.49    2.53
  -5  -7  -1   11.89    1.54
  -5  -7  -1    8.61    2.61
   5   7   1    7.75    3.15
   5   7   1    8.76    3.39
   5   7   1   11.24    3.04
   5   7   1   12.90    1.62
   5   7   1   11.19    1.50
   5   7   1    9.05    3.05
   5   7   1    7.80    2.82
  -6  -7  -1  207.38   10.59
  -6  -7  -1  215.70   10.81
  -6  -7  -1  223.24    7.69
  -6  -7  -1  221.37    9.69
  -6  -7  -1  211.85    9.13
  -6  -7  -1  223.37    7.66
   6   7   1  193.87   10.60
   6   7   1  210.24   11.13
   6   7   1  203.25   12.76
   6   7   1  211.70    8.08
   6   7   1  196.43   10.58
   6   7   1  206.21   11.11
   6   7   1  205.08    7.74
  -7  -7  -1   38.22    2.76
  -7  -7  -1   33.75    2.79
  -7  -7  -1   35.51    4.79
  -7  -7  -1   36.55    4.90
  -7  -7  -1   29.97    3.82
  -7  -7  -1   36.79    2.65
  -7  -7  -1   33.62    3.72
   7   7   1   41.00    6.26
   7   7   1   35.79    4.58
   7   7   1   37.74    5.04
   7   7   1   35.10    2.78
   7   7   1   41.05    5.63
   7   7   1   31.11    2.06
   7   7   1   35.85    2.81
   7   7   1   40.67    6.69
  -8  -7  -1   96.19    8.62
  -8  -7  -1  102.53    4.43
  -8  -7  -1   99.82    5.47
  -8  -7  -1   97.63    5.59
  -8  -7  -1   99.31    4.47
  -8  -7  -1   92.84    4.31
  -8  -7  -1   98.18    4.75
   8   7   1   99.85    8.25
   8   7   1   97.42    3.72
   8   7   1   93.63    8.62
   8   7   1   87.27    8.78
   8   7   1  100.87    8.95
   8   7   1  101.40    4.82
   8   7   1   95.96    9.50
   8   7   1  108.13    4.74
  -9  -7  -1    6.79    1.65
  -9  -7  -1    6.29    2.50
  -9  -7  -1    4.85    1.73
  -9  -7  -1    3.93    1.61
  -9  -7  -1    2.44    5.28
  -9  -7  -1    4.12    2.39
  -9  -7  -1    6.25    1.54
   9   7   1    0.06    5.36
   9   7   1    5.13    1.89
   9   7   1    5.50    1.95
   9   7   1    0.78    5.49
   9   7   1    3.31    1.26
   9   7   1    6.92    5.70
 -10  -7  -1   45.12    4.64
 -10  -7  -1   48.76    3.56
 -10  -7  -1   45.74    4.78
 -10  -7  -1   43.63    3.72
  10   7   1   42.54    2.76
  10   7   1   49.18    3.87
  10   7   1   40.02    3.84
 -11  -7  -1   -0.30    1.80
 -11  -7  -1    0.97    2.69
 -11  -7  -1    1.26    2.76
 -11  -7  -1    0.56    2.00
  11   7   1    0.38    2.34
  11   7   1    0.89    2.41
 -12  -7  -1   -0.18    2.06
 -12  -7  -1    0.45    1.88
 -12  -7  -1    0.97    2.71
 -12  -7  -1   -0.12    2.87
  12   7   1   -0.26    2.56
  12   7   1    0.48    2.50
 -13  -7  -1    2.01    2.83
 -13  -7  -1    0.15    1.87
 -13  -7  -1    0.21    2.78
 -13  -7  -1    1.25    2.12
  13   7   1    0.58    1.52
 -14  -7  -1   26.33    3.35
 -14  -7  -1   28.78    3.22
 -14  -7  -1   38.30    3.66
  14   7   1   29.20    2.49
 -15  -7  -1    1.97    1.66
 -15  -7  -1    0.94    2.54
 -15  -7  -1    3.10    1.93
  15   7   1    0.94    1.24
 -14   8   1    1.21    2.25
 -14   8   1    0.77    1.84
 -13   8   1   12.40    2.73
 -13   8   1    8.93    2.13
 -12   8   1    2.26    1.85
 -12   8   1    0.11    1.99
 -12   8   1    0.81    2.70
  11  -8  -1   81.72    4.79
  11  -8  -1   82.64    5.08
 -11   8   1   85.94    5.52
 -11   8   1   89.37    4.79
 -11   8   1   85.01    4.52
  10  -8  -1   -0.81    2.16
 -10   8   1   -3.46    2.55
 -10   8   1   -1.03    1.87
 -10   8   1    1.38    1.87
   9  -8  -1  114.03    5.57
   9  -8  -1  108.42    5.24
  -9   8   1  112.60    5.30
  -9   8   1  113.90    6.22
  -9   8   1   94.74    6.02
  -9   8   1  110.27    5.16
   8  -8  -1   15.31    2.23
   8  -8  -1    1.05    5.04
   8  -8  -1    5.96    6.67
   8  -8  -1    9.58    1.96
  -8   8   1   13.73    1.95
  -8   8   1    6.90    5.60
  -8   8   1   11.75    2.43
  -8   8   1    9.11    1.84
  -8   8   1   10.46    2.57
   7  -8  -1   18.20    4.65
   7  -8  -1   22.28    4.87
   7  -8  -1   23.85    2.95
   7  -8  -1   15.94    5.55
   7  -8  -1   22.07    2.78
  -7   8   1   25.49    2.88
  -7   8   1   20.29    2.02
  -7   8   1   15.49    4.84
  -7   8   1   17.93    2.58
  -7   8   1   25.37    2.97
  -7   8   1   13.83    5.08
  -7   8   1   21.33    2.03
  -7   8   1    5.82    2.52
  -7   8   1   20.66    2.67
   6  -8  -1    1.26    4.49
   6  -8  -1    1.41    1.46
   6  -8  -1   -0.24    1.45
   6  -8  -1   -0.41    3.83
   6  -8  -1    2.46    4.14
   6  -8  -1   -0.93    4.37
  -6   8   1    0.01    2.18
  -6   8   1   -0.16    1.33
  -6   8   1   -0.58    2.13
  -6   8   1    0.58    4.08
  -6   8   1   -0.46    1.17
  -6   8   1   -0.45    2.02
  -6   8   1    1.56    1.13
  -6   8   1   -0.22    4.63
  -6   8   1    0.38    1.50
   5  -8  -1    2.12    1.33
   5  -8  -1    4.45    3.68
   5  -8  -1    1.17    3.90
   5  -8  -1    0.59    1.08
   5  -8  -1    4.49    3.57
   5  -8  -1    3.32    1.32
   5  -8  -1    3.61    3.97
  -5   8   1    1.74    1.15
  -5   8   1    2.63    4.19
  -5   8   1    3.09    2.16
  -5   8   1    1.01    1.43
  -5   8   1    0.70    3.69
  -5   8   1    3.15    1.26
  -5   8   1    0.65    2.13
  -5   8   1    0.19    1.36
  -5   8   1    2.63    1.95
   4  -8  -1    3.37    3.31
   4  -8  -1    1.38    1.24
   4  -8  -1    2.44    3.37
   4  -8  -1    2.05    1.26
   4  -8  -1    2.27    3.61
   4  -8  -1    3.40    3.30
  -4   8   1    2.30    1.85
  -4   8   1    2.73    3.22
  -4   8   1    3.18    3.93
  -4   8   1    1.94    1.14
  -4   8   1    1.10    1.23
   3  -8  -1   72.49    6.43
   3  -8  -1   80.31    6.26
   3  -8  -1   75.28    7.28
   3  -8  -1   85.86    3.92
   3  -8  -1   86.10    6.48
  -3   8   1   80.11    7.17
  -3   8   1   84.28    3.84
  -3   8   1   82.01    5.54
  -3   8   1   91.52    6.41
  -3   8   1   83.35    3.80
  -3   8   1   73.91    5.44
   2  -8  -1    1.67    1.44
   2  -8  -1    4.64    2.80
   2  -8  -1    3.07    3.04
   2  -8  -1    2.61    1.61
   2  -8  -1    3.59    1.33
   2  -8  -1    5.66    2.86
   2  -8  -1    4.92    1.24
   2  -8  -1    1.48    3.29
  -2   8   1    2.68    1.23
  -2   8   1    0.33    3.14
  -2   8   1    3.43    1.27
  -2   8   1    2.56    2.37
  -2   8   1    7.93    2.67
  -2   8   1    6.38    3.25
  -2   8   1    4.59    2.53
   1  -8  -1  231.43    8.67
   1  -8  -1  227.12    8.48
   1  -8  -1  231.43    8.30
   1  -8  -1  227.16    8.57
   1  -8  -1  227.55   10.54
   1  -8  -1  224.61   10.42
   1  -8  -1  237.43   11.23
  -1   8   1  226.75    7.89
  -1   8   1  223.32   10.64
  -1   8   1  238.02    8.28
  -1   8   1  224.49    8.12
  -1   8   1  247.52   11.24
  -1   8   1  245.12   10.76
  -1   8   1  239.43   10.93
  -1   8   1  231.69   11.25
  -1   8   1  226.62    7.99
   0  -8  -1   22.88    3.46
   0  -8  -1   19.45    2.02
   0  -8  -1   20.09    2.76
   0  -8  -1   15.01    1.68
   0  -8  -1   13.66    3.41
   0  -8  -1   19.95    2.14
   0  -8  -1   17.45    3.81
   0  -8  -1   14.27    2.53
   0  -8  -1   11.40    3.01
   0  -8  -1   14.51    1.93
   0  -8  -1    9.01    2.90
   0   8   1   13.57    1.66
   0   8   1   21.89    3.04
   0   8   1   16.58    3.40
   0   8   1   17.72    3.28
   0   8   1   17.72    1.76
   0   8   1   17.72    1.89
   0   8   1   15.77    1.70
   0   8   1   16.15    2.96
   0   8   1   15.33    2.91
  -1  -8  -1   54.09    4.62
  -1  -8  -1   60.92    3.12
  -1  -8  -1   61.97    5.05
  -1  -8  -1   59.10    6.07
  -1  -8  -1   64.65    3.15
  -1  -8  -1   57.47    4.58
  -1  -8  -1   59.96    5.45
  -1  -8  -1   55.80    5.95
   1   8   1   49.95    5.11
   1   8   1   64.59    5.69
   1   8   1   62.37    5.65
   1   8   1   57.29    4.49
   1   8   1   56.52    3.03
   1   8   1   56.80    4.75
   1   8   1   62.64    3.08
   1   8   1   64.56    5.65
  -2  -8  -1   15.56    1.90
  -2  -8  -1   13.10    3.10
  -2  -8  -1   14.86    2.05
  -2  -8  -1    9.62    2.88
  -2  -8  -1   14.34    1.53
  -2  -8  -1   12.67    3.05
  -2  -8  -1   13.75    1.80
  -2  -8  -1   13.90    2.85
   2   8   1   14.79    2.00
   2   8   1   15.19    3.44
   2   8   1   14.19    3.38
   2   8   1   13.12    1.52
   2   8   1   -0.45    3.30
   2   8   1   12.23    1.46
   2   8   1   11.99    2.66
   2   8   1   15.35    3.18
   2   8   1   11.89    2.90
   2   8   1   12.62    3.39
   2   8   1    7.80    1.43
   2   8   1   14.56    2.54
  -3  -8  -1   32.05    2.83
  -3  -8  -1   32.11    2.10
  -3  -8  -1   32.97    2.20
  -3  -8  -1   31.46    2.88
  -3  -8  -1   38.94    4.57
  -3  -8  -1   30.93    4.02
  -3  -8  -1   28.63    3.72
  -3  -8  -1   37.98    4.88
   3   8   1   35.51    2.51
   3   8   1   35.88    4.97
   3   8   1   25.67    2.42
   3   8   1   35.90    5.17
   3   8   1   34.08    5.80
   3   8   1   31.41    4.96
   3   8   1   33.73    2.56
   3   8   1   34.96    2.73
   3   8   1   32.63    4.40
  -4  -8  -1    1.54    2.94
  -4  -8  -1    0.47    1.49
  -4  -8  -1   -1.28    2.96
  -4  -8  -1   -0.54    1.44
  -4  -8  -1   -0.80    3.19
  -4  -8  -1    2.15    2.89
   4   8   1    1.76    1.31
   4   8   1   -0.23    3.39
   4   8   1    0.00    3.25
   4   8   1    0.15    1.31
   4   8   1    1.32    3.15
   4   8   1    0.88    2.90
   4   8   1   -0.82    3.04
   4   8   1   -0.34    1.49
   4   8   1    0.84    1.41
  -5  -8  -1    6.66    3.04
  -5  -8  -1    3.42    3.07
  -5  -8  -1    4.03    1.42
  -5  -8  -1    5.22    2.16
  -5  -8  -1    4.60    1.56
  -5  -8  -1    5.07    3.86
  -5  -8  -1    6.60    3.25
   5   8   1    3.40    3.53
   5   8   1    5.76    1.47
   5   8   1    5.35    1.07
   5   8   1    6.40    3.43
   5   8   1    3.71    3.75
   5   8   1    5.41    3.25
   5   8   1    6.21    3.70
   5   8   1    4.13    1.45
  -6  -8  -1    0.03    2.88
  -6  -8  -1    0.00    2.05
  -6  -8  -1    2.22    3.85
  -6  -8  -1    1.27    1.45
  -6  -8  -1    0.55    2.21
  -6  -8  -1   -1.47    2.97
  -6  -8  -1    0.22    1.46
  -6  -8  -1    1.65    1.51
  -6  -8  -1    0.43    2.16
  -6  -8  -1    0.90    1.57
  -6  -8  -1   -1.39    4.12
   6   8   1    0.33    1.46
   6   8   1    0.34    3.94
   6   8   1    0.02    1.38
   6   8   1   -1.32    3.80
   6   8   1    0.05    4.06
   6   8   1    1.23    3.78
   6   8   1    0.74    4.26
   6   8   1   -0.07    0.99
  -7  -8  -1   71.22    7.86
  -7  -8  -1   72.72    3.98
  -7  -8  -1   80.15    8.52
  -7  -8  -1   76.42    4.00
  -7  -8  -1   74.17    5.04
  -7  -8  -1   71.10    4.06
  -7  -8  -1   74.19    4.97
  -7  -8  -1   75.50    3.98
   7   8   1   81.69    8.07
   7   8   1   81.56    7.79
   7   8   1   67.19    8.59
   7   8   1   76.61    8.05
   7   8   1   79.90    8.23
   7   8   1   75.45    4.09
   7   8   1   74.07    3.16
   7   8   1   79.27    4.27
  -8  -8  -1    3.08    2.38
  -8  -8  -1    1.50    1.64
  -8  -8  -1    2.01    1.65
  -8  -8  -1    5.70    5.13
  -8  -8  -1    2.05    2.39
  -8  -8  -1    2.26    1.60
  -8  -8  -1    2.19    1.62
   8   8   1    2.60    1.82
   8   8   1    1.39    5.31
   8   8   1    2.99    1.83
   8   8   1    2.64    4.72
   8   8   1    1.40    5.22
   8   8   1    1.79    1.14
   8   8   1    0.28    4.96
  -9  -8  -1   39.36    4.54
  -9  -8  -1   30.73    3.27
  -9  -8  -1   37.88    3.19
  -9  -8  -1   30.41    3.23
  -9  -8  -1   37.90    4.38
  -9  -8  -1   34.71    3.40
   9   8   1   21.51    7.25
   9   8   1   35.93    3.70
   9   8   1   34.76    2.46
   9   8   1   37.20    3.87
 -10  -8  -1    0.89    2.59
 -10  -8  -1    0.41    1.78
 -10  -8  -1    0.89    1.66
 -10  -8  -1    2.21    1.77
 -10  -8  -1   -0.03    1.89
 -10  -8  -1    0.81    2.75
  10   8   1    0.35    2.37
  10   8   1    0.42    2.28
  10   8   1    1.71    1.35
 -11  -8  -1   84.65    6.04
 -11  -8  -1   79.37    4.85
 -11  -8  -1   78.07    4.53
 -11  -8  -1   83.62    5.86
  11   8   1   77.65    3.68
  11   8   1   79.47    5.36
  11   8   1   83.36    5.28
 -12  -8  -1    1.73    1.91
 -12  -8  -1    2.58    2.08
 -12  -8  -1    1.73    2.88
  12   8   1    0.11    1.49
  12   8   1    0.44    2.76
  12   8   1    0.57    3.02
 -13  -8  -1    1.96    2.08
 -13  -8  -1    3.50    2.82
 -13  -8  -1    3.52    1.98
  13   8   1    4.37    1.53
  13   8   1    3.96    3.12
 -14  -8  -1    1.29    2.00
 -14  -8  -1   -0.20    1.81
 -14  -8  -1    0.59    2.70
  14   8   1    1.45    1.43
 -13   9   1   -0.10    1.53
 -13   9   1    0.42    2.33
 -13   9   1    0.34    1.85
 -12   9   1    1.64    1.79
 -12   9   1   -0.55    2.57
 -12   9   1   -0.09    1.91
  11  -9  -1    1.22    2.50
 -11   9   1   -0.04    1.94
 -11   9   1    0.94    1.87
 -11   9   1   -0.33    2.66
  10  -9  -1   69.92    4.85
  10  -9  -1   72.71    5.15
 -10   9   1   67.28    4.10
 -10   9   1   70.58    5.21
 -10   9   1   75.62    4.38
   9  -9  -1   29.49    3.10
   9  -9  -1   28.25    3.08
  -9   9   1   29.61    3.34
  -9   9   1   29.94    3.47
  -9   9   1   29.25    3.40
  -9   9   1   24.92    2.60
   8  -9  -1   96.64    5.10
  -8   9   1   94.84    5.67
  -8   9   1   94.46    5.76
  -8   9   1   97.26    4.78
  -8   9   1   95.63    4.80
   7  -9  -1    2.97    1.90
   7  -9  -1    4.49    6.52
   7  -9  -1    0.64    4.95
  -7   9   1    2.49    5.43
  -7   9   1    4.09    1.46
  -7   9   1    2.14    2.35
  -7   9   1    3.48    1.40
  -7   9   1    3.90    1.59
  -7   9   1    3.55    1.77
  -7   9   1    3.23    2.60
  -7   9   1    3.51    2.96
   6  -9  -1   56.50    7.02
   6  -9  -1   68.62    3.97
   6  -9  -1   57.07    7.90
   6  -9  -1   57.64    2.98
   6  -9  -1   68.44    8.48
  -6   9   1   60.78    4.86
  -6   9   1   75.00    3.84
  -6   9   1   67.98    3.45
  -6   9   1   58.17    7.55
  -6   9   1   62.62    4.94
  -6   9   1   63.02    3.49
  -6   9   1   66.30    4.64
  -6   9   1   61.23    7.48
   5  -9  -1   73.45    3.89
   5  -9  -1   63.87    8.54
   5  -9  -1   65.50    7.79
   5  -9  -1   49.68    7.14
   5  -9  -1   62.75    2.92
   5  -9  -1   63.54    8.18
  -5   9   1   56.56    7.08
  -5   9   1   65.18    3.60
  -5   9   1   60.27    3.44
  -5   9   1   62.48    3.58
  -5   9   1   60.18    4.34
  -5   9   1   43.92    4.49
  -5   9   1   67.20    4.68
  -5   9   1   57.85    7.47
   4  -9  -1   59.21    7.08
   4  -9  -1   52.97    2.64
   4  -9  -1   57.89    3.46
   4  -9  -1   49.18    7.18
   4  -9  -1   55.36    6.83
   4  -9  -1   53.56    8.05
   4  -9  -1   55.10    3.46
  -4   9   1   50.54    3.91
  -4   9   1   61.38    6.90
  -4   9   1   49.97    6.34
  -4   9   1   54.21    4.44
  -4   9   1   54.90    3.18
  -4   9   1   57.64    3.40
  -4   9   1   50.52    3.10
  -4   9   1   54.23    3.28
  -4   9   1   47.65    4.26
   3  -9  -1   -1.63    3.73
   3  -9  -1    0.29    1.47
   3  -9  -1    0.68    3.77
   3  -9  -1   -2.68    3.71
   3  -9  -1    0.36    1.40
   3  -9  -1    1.60    4.22
   3  -9  -1    1.08    1.03
  -3   9   1   -0.18    2.22
  -3   9   1    0.87    2.85
  -3   9   1    0.51    1.24
  -3   9   1   -1.64    1.99
  -3   9   1   -0.25    1.42
  -3   9   1    2.47    4.23
  -3   9   1   -0.31    1.48
  -3   9   1    0.23    3.33
  -3   9   1    0.80    1.34
  -3   9   1    0.83    3.11
   2  -9  -1   20.95    2.85
   2  -9  -1   21.79    2.81
   2  -9  -1   24.31    2.71
   2  -9  -1   19.42    3.81
   2  -9  -1   19.56    2.27
   2  -9  -1   20.93    4.77
   2  -9  -1   20.72    3.89
   2  -9  -1   23.24    3.99
  -2   9   1   27.54    4.50
  -2   9   1   21.99    2.64
  -2   9   1   23.45    2.68
  -2   9   1   26.21    3.88
  -2   9   1   24.48    3.83
  -2   9   1   22.28    3.72
   1  -9  -1   56.11    5.83
   1  -9  -1   62.22    3.60
   1  -9  -1   62.25    3.54
   1  -9  -1   61.23    6.46
   1  -9  -1   54.68    7.49
   1  -9  -1   50.01    5.64
   1  -9  -1   58.56    3.68
   1  -9  -1   61.25    3.58
  -1   9   1   65.65    5.95
  -1   9   1   65.12    6.40
  -1   9   1   62.87    5.87
  -1   9   1   54.65    3.60
  -1   9   1   65.61    6.37
  -1   9   1   61.96    2.73
  -1   9   1   66.59    5.71
  -1   9   1   61.29    2.68
  -1   9   1   54.58    3.48
   0  -9  -1  102.69    4.95
   0  -9  -1  104.00    6.86
   0  -9  -1  115.31    4.97
   0  -9  -1  113.03    4.86
   0  -9  -1  113.09    7.15
   0   9   1  102.58    4.92
   0   9   1  107.69    7.59
   0   9   1  110.70    4.52
   0   9   1  115.08    7.44
   0   9   1  117.35    4.52
   0   9   1  102.73    6.84
   0   9   1  112.39    5.10
   0   9   1  109.72    7.59
   0   9   1   99.45    7.28
  -1  -9  -1   18.52    2.23
  -1  -9  -1   13.70    3.72
  -1  -9  -1   16.20    3.54
  -1  -9  -1   17.01    2.17
  -1  -9  -1   23.22    3.34
  -1  -9  -1   18.00    4.04
   1   9   1   16.99    3.70
   1   9   1   21.36    3.35
   1   9   1   18.82    3.80
   1   9   1   12.24    1.56
   1   9   1   18.27    2.10
   1   9   1   14.92    3.62
   1   9   1   21.01    3.87
  -2  -9  -1  202.72    7.52
  -2  -9  -1  174.85   10.55
  -2  -9  -1  204.30    7.49
  -2  -9  -1  199.32    9.63
  -2  -9  -1  199.37   11.32
  -2  -9  -1  190.98    9.97
   2   9   1  186.85   11.32
   2   9   1  218.26   10.88
   2   9   1  203.79    7.59
   2   9   1  212.55   11.24
   2   9   1  191.79   10.84
   2   9   1  201.54    7.64
  -3  -9  -1   39.68    6.27
  -3  -9  -1   43.84    2.55
  -3  -9  -1   42.27    2.62
  -3  -9  -1   40.39    3.61
  -3  -9  -1   45.15    5.38
  -3  -9  -1   36.60    4.59
  -3  -9  -1   44.24    3.52
  -3  -9  -1   38.21    6.02
   3   9   1   36.21    5.22
   3   9   1   40.33    3.13
   3   9   1   41.66    5.82
   3   9   1   39.56    3.96
   3   9   1   40.43    2.98
   3   9   1   41.89    6.49
   3   9   1   40.79    2.92
  -4  -9  -1  169.27    7.45
  -4  -9  -1  179.24    9.88
  -4  -9  -1  180.13   10.22
  -4  -9  -1  177.49    9.63
  -4  -9  -1  170.43    6.50
  -4  -9  -1  187.89   10.49
  -4  -9  -1  173.04    7.15
  -4  -9  -1  176.97    6.75
  -4  -9  -1  177.09    7.17
   4   9   1  168.77   10.31
   4   9   1  191.24   10.85
   4   9   1  177.44    7.25
   4   9   1  166.79    9.48
   4   9   1  178.06    7.06
   4   9   1  186.43   10.52
   4   9   1  177.34    7.17
   4   9   1  188.16    7.39
   4   9   1  179.12    5.95
   4   9   1  181.24    7.30
  -5  -9  -1    0.64    1.46
  -5  -9  -1   -0.50    2.28
  -5  -9  -1   -1.63    3.62
  -5  -9  -1   -0.23    1.70
  -5  -9  -1   -0.10    1.59
  -5  -9  -1   -1.59    3.86
  -5  -9  -1   -0.95    3.66
  -5  -9  -1    1.21    2.31
  -5  -9  -1   -1.85    4.41
  -5  -9  -1   -0.59    1.85
   5   9   1    0.02    1.66
   5   9   1    1.18    1.56
   5   9   1   -0.13    1.09
   5   9   1   -0.70    4.49
   5   9   1    2.38    1.98
   5   9   1   -0.53    1.67
   5   9   1   -0.26    3.81
   5   9   1    0.04    2.24
   5   9   1   -0.25    4.34
   5   9   1    3.97    4.60
   5   9   1    1.21    3.96
  -6  -9  -1    2.36    1.68
  -6  -9  -1   -0.29    2.53
  -6  -9  -1    0.62    3.92
  -6  -9  -1    1.49    1.57
  -6  -9  -1    0.39    4.67
  -6  -9  -1    1.61    3.64
  -6  -9  -1    0.47    2.35
  -6  -9  -1    0.91    4.43
  -6  -9  -1    0.69    1.77
  -6  -9  -1    1.54    1.75
   6   9   1    1.68    4.32
   6   9   1    2.37    1.77
   6   9   1    1.76    1.13
   6   9   1    0.34    3.98
   6   9   1   -0.09    2.31
   6   9   1    2.04    4.65
   6   9   1    1.43    4.92
   6   9   1    1.83    4.62
   6   9   1    4.23    1.74
  -7  -9  -1   12.04    2.72
  -7  -9  -1   13.76    5.03
  -7  -9  -1   15.40    2.02
  -7  -9  -1   23.84    2.57
  -7  -9  -1   14.85    5.44
  -7  -9  -1   12.73    3.02
  -7  -9  -1   15.98    1.99
  -7  -9  -1   16.97    2.17
   7   9   1   15.06    5.65
   7   9   1   12.59    5.30
   7   9   1   15.21    5.00
   7   9   1   12.08    4.55
   7   9   1    9.53    5.30
   7   9   1   13.08    1.44
   7   9   1   20.55    2.52
   7   9   1   16.74    2.31
  -8  -9  -1    7.77    2.84
  -8  -9  -1    6.64    1.98
  -8  -9  -1    9.42    1.99
  -8  -9  -1    6.83    2.04
  -8  -9  -1    8.35    1.92
  -8  -9  -1    4.67    5.81
   8   9   1    4.88    5.91
   8   9   1   10.95    1.44
   8   9   1    9.72    2.25
   8   9   1    4.67    6.33
   8   9   1    8.32    6.44
   8   9   1   10.52    2.25
  -9  -9  -1    3.01    1.99
  -9  -9  -1    1.88    1.87
  -9  -9  -1    2.34    2.15
  -9  -9  -1    4.40    1.99
  -9  -9  -1    3.00    2.73
   9   9   1    3.81    2.23
   9   9   1    3.81    1.37
   9   9   1    1.56    2.38
 -10  -9  -1   94.87    4.51
 -10  -9  -1   86.21    4.75
 -10  -9  -1   95.08    4.93
 -10  -9  -1  101.31    6.22
  10   9   1   94.50    5.89
  10   9   1   91.25    4.05
  10   9   1   83.33    5.53
 -11  -9  -1    2.74    2.84
 -11  -9  -1    4.29    2.05
 -11  -9  -1    3.22    2.14
  11   9   1    0.07    2.70
  11   9   1    1.50    1.48
  11   9   1    3.88    3.02
  11   9   1    4.40    2.91
 -12  -9  -1  104.43    6.52
 -12  -9  -1  108.22    5.46
 -12  -9  -1  100.40    5.11
  12   9   1   99.80    4.27
  12   9   1   99.98    6.45
 -13  -9  -1    1.40    1.98
 -13  -9  -1    1.38    1.90
 -13  -9  -1    1.86    2.79
  13   9   1    0.92    3.10
  13   9   1    1.40    1.52
 -14  -9  -1   12.03    1.97
 -14  -9  -1   14.00    2.22
 -14  -9  -1    8.95    2.72
  14   9   1   12.15    1.54
 -12  10   1   21.20    2.13
 -12  10   1   23.24    2.98
 -12  10   1   22.74    2.90
  11 -10  -1    1.16    1.80
 -11  10   1    1.57    1.86
 -11  10   1   -0.67    2.61
 -11  10   1   -1.04    1.82
  10 -10  -1   11.24    2.79
  10 -10  -1   10.48    1.84
 -10  10   1   11.43    2.14
 -10  10   1   13.48    2.19
 -10  10   1    8.68    2.77
   9 -10  -1   10.44    2.90
   9 -10  -1   10.10    2.68
   9 -10  -1   12.38    1.80
  -9  10   1   10.90    2.64
  -9  10   1   14.06    2.11
  -9  10   1   13.93    2.17
   8 -10  -1   52.75    3.11
   8 -10  -1   52.12    4.45
   8 -10  -1   57.27    4.79
  -8  10   1   53.95    3.73
  -8  10   1   57.12    3.92
  -8  10   1   53.67    4.80
   7 -10  -1   56.91    4.51
   7 -10  -1   58.45    3.10
   7 -10  -1   57.21    4.43
  -7  10   1   60.43    4.92
  -7  10   1   60.03    3.80
  -7  10   1   58.41    3.82
  -7  10   1   53.38    3.37
  -7  10   1   56.15    3.33
   6 -10  -1   85.28    3.62
   6 -10  -1   80.18   11.04
   6 -10  -1   82.04    9.19
   6 -10  -1   84.06    4.89
   6 -10  -1   85.08    4.96
  -6  10   1   78.13    4.21
  -6  10   1   76.60    5.12
  -6  10   1   67.66    5.73
  -6  10   1   85.23    4.32
  -6  10   1   77.42    4.06
  -6  10   1   63.41    9.61
  -6  10   1   79.87    4.15
   5 -10  -1   60.26    3.03
   5 -10  -1   60.95    4.32
   5 -10  -1   61.40    9.10
   5 -10  -1   66.67    4.27
   5 -10  -1   51.68    6.84
   5 -10  -1   62.53    8.32
  -5  10   1   64.17    3.75
  -5  10   1   62.87    4.64
  -5  10   1   62.00    3.91
  -5  10   1   58.92    8.00
  -5  10   1   67.22    3.79
  -5  10   1   60.02    8.59
  -5  10   1   54.60    5.08
   4 -10  -1   99.30   10.94
   4 -10  -1  125.74    4.57
   4 -10  -1  122.95    6.73
   4 -10  -1  125.21   10.23
   4 -10  -1  116.86    9.38
   4 -10  -1  116.39    5.81
   4 -10  -1  123.67    5.73
   4 -10  -1  121.12    9.62
  -4  10   1  125.12    5.25
  -4  10   1  109.38    9.35
  -4  10   1  124.17    5.96
  -4  10   1  121.58    5.13
  -4  10   1  112.92    6.30
  -4  10   1  109.79   10.12
  -4  10   1  127.18    5.58
   3 -10  -1   55.90    3.93
   3 -10  -1   58.13    7.46
   3 -10  -1   50.67    3.72
   3 -10  -1   51.11    5.10
   3 -10  -1   34.69    6.18
   3 -10  -1   43.87    5.74
   3 -10  -1   56.75    7.70
  -3  10   1   56.39    5.88
  -3  10   1   56.09    4.56
  -3  10   1   51.24    3.60
  -3  10   1   51.78    4.16
  -3  10   1   50.74    3.15
  -3  10   1   49.38    3.43
  -3  10   1   51.18    6.42
  -3  10   1   51.41    3.43
  -3  10   1   60.24    8.14
  -3  10   1   54.94    6.99
   2 -10  -1   29.62    3.08
   2 -10  -1   26.77    3.19
   2 -10  -1   36.52    5.41
   2 -10  -1   30.66    6.19
   2 -10  -1   25.17    4.43
   2 -10  -1   34.02    3.42
   2 -10  -1   27.93    2.22
   2 -10  -1   24.90    5.10
   2 -10  -1   26.63    3.19
   2 -10  -1   27.33    3.24
  -2  10   1   27.07    3.26
  -2  10   1   23.62    4.24
  -2  10   1   28.83    2.96
  -2  10   1   33.00    5.25
  -2  10   1   27.77    3.06
  -2  10   1   20.98    3.93
  -2  10   1   35.01    2.97
  -2  10   1   34.32    4.79
  -2  10   1   33.80    2.64
   1 -10  -1    7.43    3.96
   1 -10  -1    0.43    4.04
   1 -10  -1   -0.34    1.66
   1 -10  -1    4.53    1.86
   1 -10  -1    3.84    1.91
   1 -10  -1    1.27    2.37
   1 -10  -1    4.97    1.67
   1 -10  -1    3.15    1.08
  -1  10   1    3.50    4.00
  -1  10   1    3.88    3.43
  -1  10   1    2.38    1.84
  -1  10   1    2.80    2.02
  -1  10   1    3.57    1.85
  -1  10   1    6.09    3.64
  -1  10   1    3.12    1.50
  -1  10   1    2.59    1.28
  -1  10   1    1.35    3.80
   0 -10  -1    4.45    2.22
   0 -10  -1    7.80    1.08
   0 -10  -1    7.63    1.67
   0 -10  -1    4.15    3.89
   0 -10  -1    9.19    1.78
   0  10   1    8.33    1.38
   0  10   1   12.61    3.95
   0  10   1    9.65    1.37
   0  10   1    0.65    1.30
   0  10   1   12.91    4.16
   0  10   1    9.26    4.14
   0  10   1    5.33    3.38
   0  10   1   11.15    2.23
   0  10   1    6.60    4.00
  -1 -10  -1   26.40    2.62
  -1 -10  -1   24.70    2.83
  -1 -10  -1   23.93    5.23
  -1 -10  -1   26.10    2.70
  -1 -10  -1   18.39    4.32
  -1 -10  -1   15.09    4.68
   1  10   1   23.01    4.38
   1  10   1   24.80    2.70
   1  10   1   19.10    4.29
   1  10   1   21.36    2.34
   1  10   1   25.17    2.34
   1  10   1   27.25    4.96
   1  10   1   22.14    4.54
  -2 -10  -1   70.92    6.81
  -2 -10  -1   71.62    3.77
  -2 -10  -1   67.61    4.80
  -2 -10  -1   59.41    7.74
  -2 -10  -1   78.76    3.81
  -2 -10  -1   72.22    8.09
   2  10   1   74.58    4.58
   2  10   1   79.79    4.04
   2  10   1   78.27    9.07
   2  10   1   72.08    3.94
   2  10   1   76.27    7.22
   2  10   1   77.54    8.16
   2  10   1   77.05    8.02
  -3 -10  -1  112.16    4.65
  -3 -10  -1  125.89    8.58
  -3 -10  -1  110.33    4.61
  -3 -10  -1  104.93    7.97
  -3 -10  -1  107.16    5.70
  -3 -10  -1  112.44    8.99
  -3 -10  -1  111.00    8.79
   3  10   1  104.92    8.80
   3  10   1  107.48    5.57
   3  10   1  121.69    9.12
   3  10   1  103.98    4.00
   3  10   1  116.52    5.18
   3  10   1  116.16    5.24
  -4 -10  -1   98.02    5.21
  -4 -10  -1  100.96    5.31
  -4 -10  -1   99.69    7.91
  -4 -10  -1   97.51    4.71
  -4 -10  -1   93.29    8.29
  -4 -10  -1  102.35    5.62
  -4 -10  -1   91.27    4.57
  -4 -10  -1   84.26    8.36
  -4 -10  -1  104.44    8.55
   4  10   1   97.01    3.89
   4  10   1   88.27    9.21
   4  10   1   99.88    5.44
   4  10   1   97.03    4.91
   4  10   1  106.38    9.19
   4  10   1  101.21    4.99
  -5 -10  -1  118.08    6.43
  -5 -10  -1  134.66    5.41
  -5 -10  -1  129.26    9.15
  -5 -10  -1  122.30    9.72
  -5 -10  -1  119.66    5.79
  -5 -10  -1  123.12    5.34
  -5 -10  -1  115.43    5.83
  -5 -10  -1  128.74    9.28
   5  10   1  100.91   10.23
   5  10   1  130.22    4.62
   5  10   1  121.18    6.28
   5  10   1  119.37    5.76
   5  10   1  112.04    5.65
   5  10   1  138.75   10.53
   5  10   1  109.23    5.90
   5  10   1  117.55    5.82
   5  10   1  101.32    9.00
  -6 -10  -1    2.50    1.83
  -6 -10  -1    3.10    1.74
  -6 -10  -1    3.55    5.14
  -6 -10  -1    3.08    2.70
  -6 -10  -1    0.64    2.07
  -6 -10  -1    3.96    4.79
  -6 -10  -1    4.04    2.18
  -6 -10  -1    1.58    2.78
   6  10   1    2.86    4.81
   6  10   1    2.79    1.32
   6  10   1    3.31    1.93
   6  10   1    2.30    2.00
   6  10   1    1.62    5.74
   6  10   1    1.66    5.08
   6  10   1    2.05    5.55
   6  10   1    1.58    5.89
   6  10   1    1.98    2.53
   6  10   1    4.36    2.15
   6  10   1    3.35    2.35
  -7 -10  -1   10.94    2.01
  -7 -10  -1    7.02    2.74
  -7 -10  -1    2.18    6.45
  -7 -10  -1   10.39    1.95
  -7 -10  -1    8.10    5.79
  -7 -10  -1    9.75    2.27
  -7 -10  -1   12.01    2.32
  -7 -10  -1    8.33    3.13
   7  10   1   10.21    1.44
   7  10   1    7.46    2.18
   7  10   1   10.58    2.69
   7  10   1    1.25    5.47
   7  10   1    9.03    6.53
   7  10   1   13.33    2.46
  -8 -10  -1    9.36    2.09
  -8 -10  -1    7.19    2.83
  -8 -10  -1    7.89    2.40
  -8 -10  -1   10.70    2.28
  -8 -10  -1    6.36    1.95
  -8 -10  -1    7.75    3.50
   8  10   1    6.01    1.44
   8  10   1    5.23    2.32
   8  10   1    8.11    2.82
   8  10   1    7.91    2.52
  -9 -10  -1    0.30    1.92
  -9 -10  -1    0.94    2.48
  -9 -10  -1    0.86    2.23
  -9 -10  -1    1.52    1.94
  -9 -10  -1   -1.48    2.81
   9  10   1    2.58    2.81
   9  10   1    0.29    1.41
   9  10   1    1.65    2.74
   9  10   1    1.22    2.51
 -10 -10  -1    8.27    2.92
 -10 -10  -1    7.58    2.18
 -10 -10  -1    7.29    2.18
 -10 -10  -1    7.46    2.54
 -10 -10  -1    6.00    2.04
  10  10   1    5.88    2.67
  10  10   1    5.85    1.51
  10  10   1    3.09    2.79
  10  10   1    7.85    2.94
 -11 -10  -1   40.37    5.18
 -11 -10  -1   35.24    3.56
 -11 -10  -1   35.99    3.82
  11  10   1   38.49    3.93
  11  10   1   41.52    2.90
  11  10   1   30.51    3.65
 -12 -10  -1   38.84    3.61
 -12 -10  -1   37.99    3.47
 -12 -10  -1   30.45    3.55
  12  10   1   42.95    2.80
  12  10   1   37.28    3.90
 -13 -10  -1   44.77    3.55
 -13 -10  -1   40.37    4.83
 -13 -10  -1   47.38    3.66
  13  10   1   42.27    2.86
  13  10   1   43.37    4.91
 -12  11   1    0.81    2.25
 -12  11   1    2.58    1.65
  11 -11  -1   38.13    2.72
 -11  11   1   37.67    4.28
 -11  11   1   37.35    3.16
 -11  11   1   30.34    3.15
  10 -11  -1    4.43    1.66
 -10  11   1    0.92    1.89
 -10  11   1    3.67    1.84
 -10  11   1    4.83    2.60
   9 -11  -1   -0.35    3.85
   9 -11  -1    0.82    1.61
   9 -11  -1    0.82    2.75
  -9  11   1    0.04    1.89
  -9  11   1   -0.67    2.64
  -9  11   1    2.77    1.85
   8 -11  -1    1.55    2.93
   8 -11  -1    1.03    3.53
   8 -11  -1   -0.90    2.64
   8 -11  -1    3.19    1.58
  -8  11   1    0.20    1.75
  -8  11   1    4.37    1.96
  -8  11   1    3.22    2.57
   7 -11  -1   22.60    2.63
   7 -11  -1   25.54    3.79
   7 -11  -1   19.84    2.91
   7 -11  -1   24.46    3.42
  -7  11   1   16.88    2.34
  -7  11   1   28.82    2.74
  -7  11   1   23.08    2.90
  -7  11   1   25.21    3.23
  -7  11   1   22.41    2.31
   6 -11  -1   28.41    2.63
   6 -11  -1   26.85    3.25
   6 -11  -1   24.16    2.92
   6 -11  -1   30.12    3.81
  -6  11   1   26.00    3.14
  -6  11   1   28.80    3.33
  -6  11   1   23.72    3.41
  -6  11   1   30.98    3.09
  -6  11   1   26.67    3.07
  -6  11   1   27.53    3.39
   5 -11  -1   24.64    7.04
   5 -11  -1   66.30    4.97
   5 -11  -1   66.98    3.31
   5 -11  -1   66.44    4.64
   5 -11  -1   71.83    5.82
  -5  11   1   69.77    5.54
  -5  11   1   68.76    4.11
  -5  11   1   65.32    3.85
  -5  11   1   71.44    4.97
  -5  11   1   74.67    4.23
  -5  11   1   66.17    4.38
   4 -11  -1    1.92    5.85
   4 -11  -1   14.35    3.19
   4 -11  -1   15.83    6.04
   4 -11  -1   13.82    5.40
   4 -11  -1   21.21    2.82
   4 -11  -1    8.16    1.47
   4 -11  -1   16.00    2.59
  -4  11   1   17.59    2.37
  -4  11   1   16.07    1.93
  -4  11   1   16.59    2.11
  -4  11   1   15.36    2.33
  -4  11   1   14.18    2.62
  -4  11   1   14.50    2.85
  -4  11   1   12.19    5.41
  -4  11   1   12.49    5.67
   3 -11  -1  103.03    5.57
   3 -11  -1  106.76    4.29
   3 -11  -1  102.03    5.72
   3 -11  -1  108.00    9.56
   3 -11  -1  100.36    9.68
   3 -11  -1  112.18    6.48
  -3  11   1  106.33    5.80
  -3  11   1  106.37    4.87
  -3  11   1  109.70    9.96
  -3  11   1  110.94    9.22
  -3  11   1  111.79    4.99
  -3  11   1  118.84    6.09
  -3  11   1  113.83    5.76
  -3  11   1  115.79    8.49
   2 -11  -1    7.53    2.75
   2 -11  -1    6.66    2.19
   2 -11  -1    2.08    2.02
   2 -11  -1    4.48    2.03
   2 -11  -1    5.27    2.21
   2 -11  -1    4.09    4.79
   2 -11  -1    6.54    1.26
   2 -11  -1    2.83    4.90
  -2  11   1    7.02    2.44
  -2  11   1    6.55    2.14
  -2  11   1    4.75    1.70
  -2  11   1    3.37    1.88
  -2  11   1    2.77    3.98
  -2  11   1    7.39    4.27
  -2  11   1    4.10    1.50
  -2  11   1    3.72    5.05
   1 -11  -1   35.32    2.34
   1 -11  -1   27.90    3.10
   1 -11  -1   19.44    5.00
   1 -11  -1   34.28    3.47
   1 -11  -1   33.50    3.30
  -1  11   1   36.13    5.17
  -1  11   1   30.28    2.81
  -1  11   1   31.54    3.98
  -1  11   1   34.02    5.22
  -1  11   1   32.56    3.70
  -1  11   1   30.33    3.89
  -1  11   1   30.73    5.23
  -1  11   1   34.56    3.09
  -1  11   1   32.75    5.49
   0 -11  -1    0.09    1.08
   0 -11  -1   -0.52    2.43
   0 -11  -1    0.65    1.52
   0 -11  -1    0.76    1.79
   0 -11  -1    1.56    1.78
   0 -11  -1   -1.79    4.38
   0  11   1    0.16    4.62
   0  11   1    0.74    2.19
   0  11   1    0.45    1.25
   0  11   1    0.69    4.74
   0  11   1    1.02    4.45
   0  11   1   -0.79    1.30
  -1 -11  -1   -1.73    4.30
  -1 -11  -1    2.13    1.75
  -1 -11  -1    1.74    1.58
  -1 -11  -1    0.45    2.40
  -1 -11  -1    0.64    1.69
   1  11   1    0.59    4.82
   1  11   1    1.66    2.19
   1  11   1    2.31    4.41
   1  11   1    0.66    1.55
   1  11   1    1.58    1.39
   1  11   1    3.55    4.61
  -2 -11  -1    3.14    1.64
  -2 -11  -1    3.07    1.55
  -2 -11  -1    2.05    4.84
  -2 -11  -1    1.53    2.33
  -2 -11  -1    0.21    4.89
  -2 -11  -1    0.41    4.51
   2  11   1    5.45    4.88
   2  11   1    4.50    1.73
   2  11   1    2.74    2.27
   2  11   1    1.45    1.54
   2  11   1   -0.09    1.56
   2  11   1    6.45    4.99
  -3 -11  -1   14.97    1.66
  -3 -11  -1   18.54    5.28
  -3 -11  -1   12.86    2.65
  -3 -11  -1   11.04    1.67
  -3 -11  -1   13.26    5.09
  -3 -11  -1   18.81    4.99
   3  11   1   10.37    4.91
   3  11   1   11.35    5.49
   3  11   1   14.22    2.09
   3  11   1   14.71    1.88
   3  11   1   10.04    2.47
   3  11   1   20.72    2.43
  -4 -11  -1   15.91    5.90
  -4 -11  -1   15.15    2.06
  -4 -11  -1   14.63    2.76
  -4 -11  -1    8.70    4.82
  -4 -11  -1   11.41    4.82
   4  11   1   20.56    6.17
   4  11   1   14.35    1.48
   4  11   1   13.51    2.53
   4  11   1   14.34    2.31
   4  11   1   12.33    2.20
   4  11   1    7.57    5.26
  -5 -11  -1  100.78    4.91
  -5 -11  -1  106.32    5.83
  -5 -11  -1   60.10    8.21
  -5 -11  -1  112.63    5.20
  -5 -11  -1  107.72    6.14
  -5 -11  -1   94.53    5.72
  -5 -11  -1  101.19    9.85
   5  11   1  105.39    5.45
   5  11   1   93.08   10.04
   5  11   1  100.62    5.48
   5  11   1   98.15    4.10
   5  11   1   97.77    5.82
   5  11   1  111.58   11.56
  -6 -11  -1   12.32    3.06
  -6 -11  -1   12.04    2.08
  -6 -11  -1   12.64    2.66
  -6 -11  -1    1.79    6.00
  -6 -11  -1   12.81    2.69
  -6 -11  -1   12.99    2.23
  -6 -11  -1    1.67    5.21
   6  11   1   10.81    2.69
   6  11   1    1.41    6.88
   6  11   1   10.72    1.58
   6  11   1   10.47    2.62
   6  11   1   13.56    2.49
  -7 -11  -1   62.48    5.69
  -7 -11  -1   68.38    4.37
  -7 -11  -1   69.02    4.24
  -7 -11  -1   59.13    4.79
  -7 -11  -1   68.33    5.81
  -7 -11  -1   59.60    5.07
   7  11   1   67.55    3.46
   7  11   1   66.17    5.35
   7  11   1   60.73    5.16
   7  11   1   62.34    5.34
   7  11   1   64.61    4.94
   7  11   1   66.20    5.12
  -8 -11  -1    1.34    2.36
  -8 -11  -1    1.13    3.53
  -8 -11  -1    0.61    1.94
  -8 -11  -1    0.01    2.01
  -8 -11  -1   -0.82    2.62
  -8 -11  -1    2.50    2.97
   8  11   1   -0.99    2.52
   8  11   1    0.98    2.74
   8  11   1    1.26    2.61
   8  11   1    1.47    1.43
  -9 -11  -1   34.24    4.22
  -9 -11  -1   36.87    4.95
  -9 -11  -1   33.75    3.70
  -9 -11  -1   41.71    3.73
   9  11   1   32.40    4.52
   9  11   1   40.35    4.89
   9  11   1   36.29    4.30
   9  11   1   37.98    2.74
 -10 -11  -1    0.90    2.27
 -10 -11  -1   -0.76    2.06
 -10 -11  -1   -0.43    2.02
 -10 -11  -1    0.87    2.27
 -10 -11  -1    0.29    2.90
  10  11   1   -0.84    1.47
  10  11   1   -0.30    2.93
  10  11   1    0.31    2.71
  10  11   1   -0.01    2.57
 -11 -11  -1    1.59    2.10
 -11 -11  -1    0.00    1.96
 -11 -11  -1   -0.30    2.89
  11  11   1    0.44    3.02
  11  11   1    1.80    1.55
 -12 -11  -1   -0.40    2.86
 -12 -11  -1    4.09    1.98
 -12 -11  -1    4.77    2.02
  12  11   1    4.84    1.54
  12  11   1    3.96    2.97
 -13 -11  -1   34.13    3.14
 -13 -11  -1   36.41    4.44
  13  11   1   37.01    2.47
  13  11   1   37.35    4.24
 -11  12   1    1.18    2.30
 -11  12   1    4.67    1.62
  10 -12  -1   38.72    2.78
 -10  12   1   39.98    4.36
 -10  12   1   45.77    3.31
 -10  12   1   46.34    3.28
   9 -12  -1   -0.83    1.50
  -9  12   1    0.02    1.73
  -9  12   1   -1.20    2.58
  -9  12   1   -1.32    1.79
   8 -12  -1    7.92    3.63
   8 -12  -1    7.60    2.88
   8 -12  -1    8.84    1.66
  -8  12   1   10.87    1.99
  -8  12   1    6.27    1.97
  -8  12   1    7.41    2.78
   7 -12  -1   -0.66    3.49
   7 -12  -1    0.35    2.97
   7 -12  -1   -0.97    1.51
   7 -12  -1    0.18    2.63
  -7  12   1    1.64    1.82
  -7  12   1    1.08    1.91
  -7  12   1    0.24    2.04
  -7  12   1   -0.23    2.67
  -7  12   1    1.46    1.75
   6 -12  -1   -1.03    1.45
   6 -12  -1    1.05    3.31
   6 -12  -1   -0.24    2.61
   6 -12  -1   -0.52    2.83
  -6  12   1   -0.82    3.07
  -6  12   1    1.15    2.67
  -6  12   1    0.05    2.04
  -6  12   1    0.61    1.70
  -6  12   1   -0.47    2.29
  -6  12   1    1.81    1.87
   5 -12  -1    2.55    2.58
   5 -12  -1    2.06    3.18
   5 -12  -1    6.02    2.66
   5 -12  -1    4.85    1.45
  -5  12   1    4.95    2.02
  -5  12   1    4.26    2.46
  -5  12   1    2.98    1.75
  -5  12   1    4.75    2.75
  -5  12   1    1.96    2.85
  -5  12   1    5.35    2.16
   4 -12  -1   37.69    3.92
   4 -12  -1   38.59    2.73
   4 -12  -1   32.53    4.37
   4 -12  -1   27.36    3.19
  -4  12   1   37.21    4.29
  -4  12   1   36.40    4.60
  -4  12   1   35.98    3.53
  -4  12   1   39.66    3.91
  -4  12   1   36.71    3.24
  -4  12   1   38.71    4.74
   3 -12  -1   12.25    2.75
   3 -12  -1   13.11    1.54
   3 -12  -1    5.88    2.66
   3 -12  -1    1.84    6.54
   3 -12  -1   17.31    3.29
   3 -12  -1   11.06    2.60
   3 -12  -1   10.92    2.77
  -3  12   1    1.69    5.30
  -3  12   1   10.79    2.72
  -3  12   1   13.34    1.93
  -3  12   1    1.81    5.94
  -3  12   1   13.30    2.65
  -3  12   1   10.32    3.01
  -3  12   1    9.07    2.43
  -3  12   1   12.40    1.99
   2 -12  -1  127.34    6.54
   2 -12  -1  130.28    6.52
   2 -12  -1  135.29    7.06
  -2  12   1  134.15    6.77
  -2  12   1  145.20    6.65
  -2  12   1   97.47   10.73
  -2  12   1  133.86    5.57
   1 -12  -1   14.82    5.64
   1 -12  -1   12.40    2.00
   1 -12  -1   16.53    2.99
   1 -12  -1   14.51    2.48
   1 -12  -1   13.38    2.41
   1 -12  -1   15.11    1.51
  -1  12   1   14.22    2.86
  -1  12   1   18.96    2.82
  -1  12   1   16.73    2.70
  -1  12   1   12.80    1.96
  -1  12   1   14.79    5.69
   0 -12  -1   78.70    4.22
   0 -12  -1   90.06    4.95
   0 -12  -1   86.22    4.88
   0 -12  -1   77.56    9.15
   0 -12  -1   81.92    5.58
   0  12   1   72.36    9.03
   0  12   1   92.39    5.29
  -1 -12  -1   10.35    2.09
  -1 -12  -1    9.20    1.98
[truncated: 3,602,579 more chars]
